# Supplementary material for: Familiar face + novel face = familiar face? Representational bias in the perception of morphed faces in chimpanzees
Source: PeerJ. 2016 Aug 4;4:e2304. doi: 10.7717/peerj.2304 (PMC4991860; doi:10.7717/peerj.2304)
Supplement: Data S1 — Raw data of all participants (eight chimpanzees) and analyzed data for figures 1 and 2. [file peerj-04-2304-s002.xls]

## Sheet: Raw data
StudioVersionRec	StudioTestName	ParticipantName	RecordingName	RecordingDate	RecordingDuration	RecordingResolution	FixationFilter	MediaName	MediaPosX (ADCSpx)	MediaPosY (ADCSpx)	MediaWidth	MediaHeight	SegmentName	SegmentStart	SegmentEnd	SegmentDuration	SceneName	SceneSegmentStart	SceneSegmentEnd	SceneSegmentDuration	RecordingTimestamp	LocalTimeStamp	EyeTrackerTimestamp	MouseEventIndex	MouseEvent	MouseEventX (ADCSpx)	MouseEventY (ADCSpx)	MouseEventX (MCSpx)	MouseEventY (MCSpx)	KeyPressEventIndex	KeyPressEvent	StudioEventIndex	StudioEvent	StudioEventData	ExternalEventIndex	ExternalEvent	ExternalEventValue	EventMarkerValue	FixationIndex	SaccadeIndex	GazeEventType	GazeEventDuration	FixationPointX (MCSpx)	FixationPointY (MCSpx)	AOI[Ex1_Fam-L]Hit	AOI[Ex1_Nov-R]Hit	AOI[Ex2_Fam-L]Hit	AOI[Ex2_Half-R]Hit	AOI[Ex4_Nov-L]Hit
2.2.9999.9999	Loi	Loi20121109	Rec 01	2016-11-10	32022	1024 x 768	Tobii Fixation Filter	Exp1_Misaki_vs_Shoubou_3.avi	0	0	1024	768	Segment 1	1441	7533	6092					1441	1904-01-01 15:13:41										1	MovieStart	Exp1_Misaki_vs_Shoubou_3.avi					1		Fixation	733	828	544
2.2.9999.9999	Loi	Loi20121109	Rec 01	2016-11-10	32022	1024 x 768	Tobii Fixation Filter	Exp1_Misaki_vs_Shoubou_3.avi	0	0	1024	768	Segment 1	1441	7533	6092					1457	1904-01-01 15:13:41																	1		Fixation	733	828	544	0	1
2.2.9999.9999	Loi	Loi20121109	Rec 01	2016-11-10	32022	1024 x 768	Tobii Fixation Filter	Exp1_Misaki_vs_Shoubou_3.avi	0	0	1024	768	Segment 1	1441	7533	6092					1474	1904-01-01 15:13:41																	1		Fixation	733	828	544	0	1
2.2.9999.9999	Loi	Loi20121109	Rec 01	2016-11-10	32022	1024 x 768	Tobii Fixation Filter	Exp1_Misaki_vs_Shoubou_3.avi	0	0	1024	768	Segment 1	1441	7533	6092					1491	1904-01-01 15:13:41																	1		Fixation	733	828	544	0	1
2.2.9999.9999	Loi	Loi20121109	Rec 01	2016-11-10	32022	1024 x 768	Tobii Fixation Filter	Exp1_Misaki_vs_Shoubou_3.avi	0	0	1024	768	Segment 1	1441	7533	6092					1507	1904-01-01 15:13:41																	1		Fixation	733	828	544	0	1
2.2.9999.9999	Loi	Loi20121109	Rec 01	2016-11-10	32022	1024 x 768	Tobii Fixation Filter	Exp1_Misaki_vs_Shoubou_3.avi	0	0	1024	768	Segment 1	1441	7533	6092					1524	1904-01-01 15:13:41																	1		Fixation	733	828	544	0	1
2.2.9999.9999	Loi	Loi20121109	Rec 01	2016-11-10	32022	1024 x 768	Tobii Fixation Filter	Exp1_Misaki_vs_Shoubou_3.avi	0	0	1024	768	Segment 1	1441	7533	6092					1541	1904-01-01 15:13:41																	1		Fixation	733	828	544	0	1
2.2.9999.9999	Loi	Loi20121109	Rec 01	2016-11-10	32022	1024 x 768	Tobii Fixation Filter	Exp1_Misaki_vs_Shoubou_3.avi	0	0	1024	768	Segment 1	1441	7533	6092					1558	1904-01-01 15:13:41																	1		Fixation	733	828	544	0	1
2.2.9999.9999	Loi	Loi20121109	Rec 01	2016-11-10	32022	1024 x 768	Tobii Fixation Filter	Exp1_Misaki_vs_Shoubou_3.avi	0	0	1024	768	Segment 1	1441	7533	6092					1574	1904-01-01 15:13:41																	1		Fixation	733	828	544	0	1
2.2.9999.9999	Loi	Loi20121109	Rec 01	2016-11-10	32022	1024 x 768	Tobii Fixation Filter	Exp1_Misaki_vs_Shoubou_3.avi	0	0	1024	768	Segment 1	1441	7533	6092					1591	1904-01-01 15:13:41																	1		Fixation	733	828	544	0	1
2.2.9999.9999	Loi	Loi20121109	Rec 01	2016-11-10	32022	1024 x 768	Tobii Fixation Filter	Exp1_Misaki_vs_Shoubou_3.avi	0	0	1024	768	Segment 1	1441	7533	6092					1608	1904-01-01 15:13:41																	1		Fixation	733	828	544	0	1
2.2.9999.9999	Loi	Loi20121109	Rec 01	2016-11-10	32022	1024 x 768	Tobii Fixation Filter	Exp1_Misaki_vs_Shoubou_3.avi	0	0	1024	768	Segment 1	1441	7533	6092					1624	1904-01-01 15:13:41																	1		Fixation	733	828	544	0	1
2.2.9999.9999	Loi	Loi20121109	Rec 01	2016-11-10	32022	1024 x 768	Tobii Fixation Filter	Exp1_Misaki_vs_Shoubou_3.avi	0	0	1024	768	Segment 1	1441	7533	6092					1641	1904-01-01 15:13:41																	1		Fixation	733	828	544	0	1
2.2.9999.9999	Loi	Loi20121109	Rec 01	2016-11-10	32022	1024 x 768	Tobii Fixation Filter	Exp1_Misaki_vs_Shoubou_3.avi	0	0	1024	768	Segment 1	1441	7533	6092					1657	1904-01-01 15:13:41																	2		Fixation	267	735	455	0	1
2.2.9999.9999	Loi	Loi20121109	Rec 01	2016-11-10	32022	1024 x 768	Tobii Fixation Filter	Exp1_Misaki_vs_Shoubou_3.avi	0	0	1024	768	Segment 1	1441	7533	6092					1674	1904-01-01 15:13:41																	2		Fixation	267	735	455	0	1
2.2.9999.9999	Loi	Loi20121109	Rec 01	2016-11-10	32022	1024 x 768	Tobii Fixation Filter	Exp1_Misaki_vs_Shoubou_3.avi	0	0	1024	768	Segment 1	1441	7533	6092					1691	1904-01-01 15:13:41																	2		Fixation	267	735	455	0	1
2.2.9999.9999	Loi	Loi20121109	Rec 01	2016-11-10	32022	1024 x 768	Tobii Fixation Filter	Exp1_Misaki_vs_Shoubou_3.avi	0	0	1024	768	Segment 1	1441	7533	6092					1707	1904-01-01 15:13:41																	2		Fixation	267	735	455	0	1
2.2.9999.9999	Loi	Loi20121109	Rec 01	2016-11-10	32022	1024 x 768	Tobii Fixation Filter	Exp1_Misaki_vs_Shoubou_3.avi	0	0	1024	768	Segment 1	1441	7533	6092					1724	1904-01-01 15:13:41																	2		Fixation	267	735	455	0	1
2.2.9999.9999	Loi	Loi20121109	Rec 01	2016-11-10	32022	1024 x 768	Tobii Fixation Filter	Exp1_Misaki_vs_Shoubou_3.avi	0	0	1024	768	Segment 1	1441	7533	6092					1741	1904-01-01 15:13:41																	2		Fixation	267	735	455	0	1
2.2.9999.9999	Loi	Loi20121109	Rec 01	2016-11-10	32022	1024 x 768	Tobii Fixation Filter	Exp1_Misaki_vs_Shoubou_3.avi	0	0	1024	768	Segment 1	1441	7533	6092					1757	1904-01-01 15:13:41																	2		Fixation	267	735	455	0	1
2.2.9999.9999	Loi	Loi20121109	Rec 01	2016-11-10	32022	1024 x 768	Tobii Fixation Filter	Exp1_Misaki_vs_Shoubou_3.avi	0	0	1024	768	Segment 1	1441	7533	6092					1774	1904-01-01 15:13:41																	2		Fixation	267	735	455	0	1
2.2.9999.9999	Loi	Loi20121109	Rec 01	2016-11-10	32022	1024 x 768	Tobii Fixation Filter	Exp1_Misaki_vs_Shoubou_3.avi	0	0	1024	768	Segment 1	1441	7533	6092					1791	1904-01-01 15:13:41																	2		Fixation	267	735	455	0	1
2.2.9999.9999	Loi	Loi20121109	Rec 01	2016-11-10	32022	1024 x 768	Tobii Fixation Filter	Exp1_Misaki_vs_Shoubou_3.avi	0	0	1024	768	Segment 1	1441	7533	6092					1807	1904-01-01 15:13:41																	2		Fixation	267	735	455	0	1
2.2.9999.9999	Loi	Loi20121109	Rec 01	2016-11-10	32022	1024 x 768	Tobii Fixation Filter	Exp1_Misaki_vs_Shoubou_3.avi	0	0	1024	768	Segment 1	1441	7533	6092					1824	1904-01-01 15:13:41																	2		Fixation	267	735	455	0	1
2.2.9999.9999	Loi	Loi20121109	Rec 01	2016-11-10	32022	1024 x 768	Tobii Fixation Filter	Exp1_Misaki_vs_Shoubou_3.avi	0	0	1024	768	Segment 1	1441	7533	6092					1841	1904-01-01 15:13:41																	2		Fixation	267	735	455	0	1
2.2.9999.9999	Loi	Loi20121109	Rec 01	2016-11-10	32022	1024 x 768	Tobii Fixation Filter	Exp1_Misaki_vs_Shoubou_3.avi	0	0	1024	768	Segment 1	1441	7533	6092					1857	1904-01-01 15:13:41																	2		Fixation	267	735	455	0	1
2.2.9999.9999	Loi	Loi20121109	Rec 01	2016-11-10	32022	1024 x 768	Tobii Fixation Filter	Exp1_Misaki_vs_Shoubou_3.avi	0	0	1024	768	Segment 1	1441	7533	6092					1874	1904-01-01 15:13:41																	2		Fixation	267	735	455	0	1
2.2.9999.9999	Loi	Loi20121109	Rec 01	2016-11-10	32022	1024 x 768	Tobii Fixation Filter	Exp1_Misaki_vs_Shoubou_3.avi	0	0	1024	768	Segment 1	1441	7533	6092					1891	1904-01-01 15:13:41																	2		Fixation	267	735	455	0	1
2.2.9999.9999	Loi	Loi20121109	Rec 01	2016-11-10	32022	1024 x 768	Tobii Fixation Filter	Exp1_Misaki_vs_Shoubou_3.avi	0	0	1024	768	Segment 1	1441	7533	6092					1907	1904-01-01 15:13:41																	2		Fixation	267	735	455	0	1
2.2.9999.9999	Loi	Loi20121109	Rec 01	2016-11-10	32022	1024 x 768	Tobii Fixation Filter	Exp1_Misaki_vs_Shoubou_3.avi	0	0	1024	768	Segment 1	1441	7533	6092					1924	1904-01-01 15:13:41																	3		Fixation	250	298	515	1	0
2.2.9999.9999	Loi	Loi20121109	Rec 01	2016-11-10	32022	1024 x 768	Tobii Fixation Filter	Exp1_Misaki_vs_Shoubou_3.avi	0	0	1024	768	Segment 1	1441	7533	6092					1941	1904-01-01 15:13:41																	3		Fixation	250	298	515	1	0
2.2.9999.9999	Loi	Loi20121109	Rec 01	2016-11-10	32022	1024 x 768	Tobii Fixation Filter	Exp1_Misaki_vs_Shoubou_3.avi	0	0	1024	768	Segment 1	1441	7533	6092					1957	1904-01-01 15:13:41																	3		Fixation	250	298	515	1	0
2.2.9999.9999	Loi	Loi20121109	Rec 01	2016-11-10	32022	1024 x 768	Tobii Fixation Filter	Exp1_Misaki_vs_Shoubou_3.avi	0	0	1024	768	Segment 1	1441	7533	6092					1974	1904-01-01 15:13:41																	3		Fixation	250	298	515	1	0
2.2.9999.9999	Loi	Loi20121109	Rec 01	2016-11-10	32022	1024 x 768	Tobii Fixation Filter	Exp1_Misaki_vs_Shoubou_3.avi	0	0	1024	768	Segment 1	1441	7533	6092					1991	1904-01-01 15:13:41																	3		Fixation	250	298	515	1	0
2.2.9999.9999	Loi	Loi20121109	Rec 01	2016-11-10	32022	1024 x 768	Tobii Fixation Filter	Exp1_Misaki_vs_Shoubou_3.avi	0	0	1024	768	Segment 1	1441	7533	6092					2007	1904-01-01 15:13:42																	3		Fixation	250	298	515	1	0
2.2.9999.9999	Loi	Loi20121109	Rec 01	2016-11-10	32022	1024 x 768	Tobii Fixation Filter	Exp1_Misaki_vs_Shoubou_3.avi	0	0	1024	768	Segment 1	1441	7533	6092					2024	1904-01-01 15:13:42																	3		Fixation	250	298	515	1	0
2.2.9999.9999	Loi	Loi20121109	Rec 01	2016-11-10	32022	1024 x 768	Tobii Fixation Filter	Exp1_Misaki_vs_Shoubou_3.avi	0	0	1024	768	Segment 1	1441	7533	6092					2041	1904-01-01 15:13:42																	3		Fixation	250	298	515	1	0
2.2.9999.9999	Loi	Loi20121109	Rec 01	2016-11-10	32022	1024 x 768	Tobii Fixation Filter	Exp1_Misaki_vs_Shoubou_3.avi	0	0	1024	768	Segment 1	1441	7533	6092					2057	1904-01-01 15:13:42																	3		Fixation	250	298	515	1	0
2.2.9999.9999	Loi	Loi20121109	Rec 01	2016-11-10	32022	1024 x 768	Tobii Fixation Filter	Exp1_Misaki_vs_Shoubou_3.avi	0	0	1024	768	Segment 1	1441	7533	6092					2074	1904-01-01 15:13:42																	3		Fixation	250	298	515	1	0
2.2.9999.9999	Loi	Loi20121109	Rec 01	2016-11-10	32022	1024 x 768	Tobii Fixation Filter	Exp1_Misaki_vs_Shoubou_3.avi	0	0	1024	768	Segment 1	1441	7533	6092					2091	1904-01-01 15:13:42																	3		Fixation	250	298	515	1	0
2.2.9999.9999	Loi	Loi20121109	Rec 01	2016-11-10	32022	1024 x 768	Tobii Fixation Filter	Exp1_Misaki_vs_Shoubou_3.avi	0	0	1024	768	Segment 1	1441	7533	6092					2107	1904-01-01 15:13:42																	3		Fixation	250	298	515	1	0
2.2.9999.9999	Loi	Loi20121109	Rec 01	2016-11-10	32022	1024 x 768	Tobii Fixation Filter	Exp1_Misaki_vs_Shoubou_3.avi	0	0	1024	768	Segment 1	1441	7533	6092					2124	1904-01-01 15:13:42																	3		Fixation	250	298	515	1	0
2.2.9999.9999	Loi	Loi20121109	Rec 01	2016-11-10	32022	1024 x 768	Tobii Fixation Filter	Exp1_Misaki_vs_Shoubou_3.avi	0	0	1024	768	Segment 1	1441	7533	6092					2141	1904-01-01 15:13:42																	3		Fixation	250	298	515	1	0
2.2.9999.9999	Loi	Loi20121109	Rec 01	2016-11-10	32022	1024 x 768	Tobii Fixation Filter	Exp1_Misaki_vs_Shoubou_3.avi	0	0	1024	768	Segment 1	1441	7533	6092					2157	1904-01-01 15:13:42																	3		Fixation	250	298	515	1	0
2.2.9999.9999	Loi	Loi20121109	Rec 01	2016-11-10	32022	1024 x 768	Tobii Fixation Filter	Exp1_Misaki_vs_Shoubou_3.avi	0	0	1024	768	Segment 1	1441	7533	6092					2174	1904-01-01 15:13:42																	4		Fixation	283	765	530	0	1
2.2.9999.9999	Loi	Loi20121109	Rec 01	2016-11-10	32022	1024 x 768	Tobii Fixation Filter	Exp1_Misaki_vs_Shoubou_3.avi	0	0	1024	768	Segment 1	1441	7533	6092					2190	1904-01-01 15:13:42																	4		Fixation	283	765	530	0	1
2.2.9999.9999	Loi	Loi20121109	Rec 01	2016-11-10	32022	1024 x 768	Tobii Fixation Filter	Exp1_Misaki_vs_Shoubou_3.avi	0	0	1024	768	Segment 1	1441	7533	6092					2207	1904-01-01 15:13:42																	4		Fixation	283	765	530	0	1
2.2.9999.9999	Loi	Loi20121109	Rec 01	2016-11-10	32022	1024 x 768	Tobii Fixation Filter	Exp1_Misaki_vs_Shoubou_3.avi	0	0	1024	768	Segment 1	1441	7533	6092					2224	1904-01-01 15:13:42																	4		Fixation	283	765	530	0	1
2.2.9999.9999	Loi	Loi20121109	Rec 01	2016-11-10	32022	1024 x 768	Tobii Fixation Filter	Exp1_Misaki_vs_Shoubou_3.avi	0	0	1024	768	Segment 1	1441	7533	6092					2240	1904-01-01 15:13:42																	4		Fixation	283	765	530	0	1
2.2.9999.9999	Loi	Loi20121109	Rec 01	2016-11-10	32022	1024 x 768	Tobii Fixation Filter	Exp1_Misaki_vs_Shoubou_3.avi	0	0	1024	768	Segment 1	1441	7533	6092					2257	1904-01-01 15:13:42																	4		Fixation	283	765	530	0	1
2.2.9999.9999	Loi	Loi20121109	Rec 01	2016-11-10	32022	1024 x 768	Tobii Fixation Filter	Exp1_Misaki_vs_Shoubou_3.avi	0	0	1024	768	Segment 1	1441	7533	6092					2274	1904-01-01 15:13:42																	4		Fixation	283	765	530	0	1
2.2.9999.9999	Loi	Loi20121109	Rec 01	2016-11-10	32022	1024 x 768	Tobii Fixation Filter	Exp1_Misaki_vs_Shoubou_3.avi	0	0	1024	768	Segment 1	1441	7533	6092					2290	1904-01-01 15:13:42																	4		Fixation	283	765	530	0	1
2.2.9999.9999	Loi	Loi20121109	Rec 01	2016-11-10	32022	1024 x 768	Tobii Fixation Filter	Exp1_Misaki_vs_Shoubou_3.avi	0	0	1024	768	Segment 1	1441	7533	6092					2307	1904-01-01 15:13:42																	4		Fixation	283	765	530	0	1
2.2.9999.9999	Loi	Loi20121109	Rec 01	2016-11-10	32022	1024 x 768	Tobii Fixation Filter	Exp1_Misaki_vs_Shoubou_3.avi	0	0	1024	768	Segment 1	1441	7533	6092					2324	1904-01-01 15:13:42																	4		Fixation	283	765	530	0	1
2.2.9999.9999	Loi	Loi20121109	Rec 01	2016-11-10	32022	1024 x 768	Tobii Fixation Filter	Exp1_Misaki_vs_Shoubou_3.avi	0	0	1024	768	Segment 1	1441	7533	6092					2340	1904-01-01 15:13:42																	4		Fixation	283	765	530	0	1
2.2.9999.9999	Loi	Loi20121109	Rec 01	2016-11-10	32022	1024 x 768	Tobii Fixation Filter	Exp1_Misaki_vs_Shoubou_3.avi	0	0	1024	768	Segment 1	1441	7533	6092					2357	1904-01-01 15:13:42																	4		Fixation	283	765	530	0	1
2.2.9999.9999	Loi	Loi20121109	Rec 01	2016-11-10	32022	1024 x 768	Tobii Fixation Filter	Exp1_Misaki_vs_Shoubou_3.avi	0	0	1024	768	Segment 1	1441	7533	6092					2374	1904-01-01 15:13:42																	4		Fixation	283	765	530	0	1
2.2.9999.9999	Loi	Loi20121109	Rec 01	2016-11-10	32022	1024 x 768	Tobii Fixation Filter	Exp1_Misaki_vs_Shoubou_3.avi	0	0	1024	768	Segment 1	1441	7533	6092					2390	1904-01-01 15:13:42																	4		Fixation	283	765	530	0	1
2.2.9999.9999	Loi	Loi20121109	Rec 01	2016-11-10	32022	1024 x 768	Tobii Fixation Filter	Exp1_Misaki_vs_Shoubou_3.avi	0	0	1024	768	Segment 1	1441	7533	6092					2407	1904-01-01 15:13:42																	4		Fixation	283	765	530	0	1
2.2.9999.9999	Loi	Loi20121109	Rec 01	2016-11-10	32022	1024 x 768	Tobii Fixation Filter	Exp1_Misaki_vs_Shoubou_3.avi	0	0	1024	768	Segment 1	1441	7533	6092					2424	1904-01-01 15:13:42																	4		Fixation	283	765	530	0	1
2.2.9999.9999	Loi	Loi20121109	Rec 01	2016-11-10	32022	1024 x 768	Tobii Fixation Filter	Exp1_Misaki_vs_Shoubou_3.avi	0	0	1024	768	Segment 1	1441	7533	6092					2440	1904-01-01 15:13:42																	4		Fixation	283	765	530	0	1
2.2.9999.9999	Loi	Loi20121109	Rec 01	2016-11-10	32022	1024 x 768	Tobii Fixation Filter	Exp1_Misaki_vs_Shoubou_3.avi	0	0	1024	768	Segment 1	1441	7533	6092					2457	1904-01-01 15:13:42																	5		Fixation	683	776	341	0	1
2.2.9999.9999	Loi	Loi20121109	Rec 01	2016-11-10	32022	1024 x 768	Tobii Fixation Filter	Exp1_Misaki_vs_Shoubou_3.avi	0	0	1024	768	Segment 1	1441	7533	6092					2474	1904-01-01 15:13:42																	5		Fixation	683	776	341	0	1
2.2.9999.9999	Loi	Loi20121109	Rec 01	2016-11-10	32022	1024 x 768	Tobii Fixation Filter	Exp1_Misaki_vs_Shoubou_3.avi	0	0	1024	768	Segment 1	1441	7533	6092					2490	1904-01-01 15:13:42																	5		Fixation	683	776	341	0	1
2.2.9999.9999	Loi	Loi20121109	Rec 01	2016-11-10	32022	1024 x 768	Tobii Fixation Filter	Exp1_Misaki_vs_Shoubou_3.avi	0	0	1024	768	Segment 1	1441	7533	6092					2507	1904-01-01 15:13:42																	5		Fixation	683	776	341	0	1
2.2.9999.9999	Loi	Loi20121109	Rec 01	2016-11-10	32022	1024 x 768	Tobii Fixation Filter	Exp1_Misaki_vs_Shoubou_3.avi	0	0	1024	768	Segment 1	1441	7533	6092					2524	1904-01-01 15:13:42																	5		Fixation	683	776	341	0	1
2.2.9999.9999	Loi	Loi20121109	Rec 01	2016-11-10	32022	1024 x 768	Tobii Fixation Filter	Exp1_Misaki_vs_Shoubou_3.avi	0	0	1024	768	Segment 1	1441	7533	6092					2540	1904-01-01 15:13:42																	5		Fixation	683	776	341	0	1
2.2.9999.9999	Loi	Loi20121109	Rec 01	2016-11-10	32022	1024 x 768	Tobii Fixation Filter	Exp1_Misaki_vs_Shoubou_3.avi	0	0	1024	768	Segment 1	1441	7533	6092					2557	1904-01-01 15:13:42																	5		Fixation	683	776	341	0	1
2.2.9999.9999	Loi	Loi20121109	Rec 01	2016-11-10	32022	1024 x 768	Tobii Fixation Filter	Exp1_Misaki_vs_Shoubou_3.avi	0	0	1024	768	Segment 1	1441	7533	6092					2574	1904-01-01 15:13:42																	5		Fixation	683	776	341	0	1
2.2.9999.9999	Loi	Loi20121109	Rec 01	2016-11-10	32022	1024 x 768	Tobii Fixation Filter	Exp1_Misaki_vs_Shoubou_3.avi	0	0	1024	768	Segment 1	1441	7533	6092					2590	1904-01-01 15:13:42																	5		Fixation	683	776	341	0	1
2.2.9999.9999	Loi	Loi20121109	Rec 01	2016-11-10	32022	1024 x 768	Tobii Fixation Filter	Exp1_Misaki_vs_Shoubou_3.avi	0	0	1024	768	Segment 1	1441	7533	6092					2607	1904-01-01 15:13:42																	5		Fixation	683	776	341	0	1
2.2.9999.9999	Loi	Loi20121109	Rec 01	2016-11-10	32022	1024 x 768	Tobii Fixation Filter	Exp1_Misaki_vs_Shoubou_3.avi	0	0	1024	768	Segment 1	1441	7533	6092					2624	1904-01-01 15:13:42																	5		Fixation	683	776	341	0	1
2.2.9999.9999	Loi	Loi20121109	Rec 01	2016-11-10	32022	1024 x 768	Tobii Fixation Filter	Exp1_Misaki_vs_Shoubou_3.avi	0	0	1024	768	Segment 1	1441	7533	6092					2640	1904-01-01 15:13:42																	5		Fixation	683	776	341	0	1
2.2.9999.9999	Loi	Loi20121109	Rec 01	2016-11-10	32022	1024 x 768	Tobii Fixation Filter	Exp1_Misaki_vs_Shoubou_3.avi	0	0	1024	768	Segment 1	1441	7533	6092					2657	1904-01-01 15:13:42																	5		Fixation	683	776	341	0	1
2.2.9999.9999	Loi	Loi20121109	Rec 01	2016-11-10	32022	1024 x 768	Tobii Fixation Filter	Exp1_Misaki_vs_Shoubou_3.avi	0	0	1024	768	Segment 1	1441	7533	6092					2674	1904-01-01 15:13:42																	5		Fixation	683	776	341	0	1
2.2.9999.9999	Loi	Loi20121109	Rec 01	2016-11-10	32022	1024 x 768	Tobii Fixation Filter	Exp1_Misaki_vs_Shoubou_3.avi	0	0	1024	768	Segment 1	1441	7533	6092					2690	1904-01-01 15:13:42																	5		Fixation	683	776	341	0	1
2.2.9999.9999	Loi	Loi20121109	Rec 01	2016-11-10	32022	1024 x 768	Tobii Fixation Filter	Exp1_Misaki_vs_Shoubou_3.avi	0	0	1024	768	Segment 1	1441	7533	6092					2707	1904-01-01 15:13:42																	5		Fixation	683	776	341	0	1
2.2.9999.9999	Loi	Loi20121109	Rec 01	2016-11-10	32022	1024 x 768	Tobii Fixation Filter	Exp1_Misaki_vs_Shoubou_3.avi	0	0	1024	768	Segment 1	1441	7533	6092					2723	1904-01-01 15:13:42																	5		Fixation	683	776	341	0	1
2.2.9999.9999	Loi	Loi20121109	Rec 01	2016-11-10	32022	1024 x 768	Tobii Fixation Filter	Exp1_Misaki_vs_Shoubou_3.avi	0	0	1024	768	Segment 1	1441	7533	6092					2740	1904-01-01 15:13:42																	5		Fixation	683	776	341	0	1
2.2.9999.9999	Loi	Loi20121109	Rec 01	2016-11-10	32022	1024 x 768	Tobii Fixation Filter	Exp1_Misaki_vs_Shoubou_3.avi	0	0	1024	768	Segment 1	1441	7533	6092					2757	1904-01-01 15:13:42																	5		Fixation	683	776	341	0	1
2.2.9999.9999	Loi	Loi20121109	Rec 01	2016-11-10	32022	1024 x 768	Tobii Fixation Filter	Exp1_Misaki_vs_Shoubou_3.avi	0	0	1024	768	Segment 1	1441	7533	6092					2773	1904-01-01 15:13:42																	5		Fixation	683	776	341	0	1
2.2.9999.9999	Loi	Loi20121109	Rec 01	2016-11-10	32022	1024 x 768	Tobii Fixation Filter	Exp1_Misaki_vs_Shoubou_3.avi	0	0	1024	768	Segment 1	1441	7533	6092					2790	1904-01-01 15:13:42																	5		Fixation	683	776	341	0	1
2.2.9999.9999	Loi	Loi20121109	Rec 01	2016-11-10	32022	1024 x 768	Tobii Fixation Filter	Exp1_Misaki_vs_Shoubou_3.avi	0	0	1024	768	Segment 1	1441	7533	6092					2807	1904-01-01 15:13:42																	5		Fixation	683	776	341	0	1
2.2.9999.9999	Loi	Loi20121109	Rec 01	2016-11-10	32022	1024 x 768	Tobii Fixation Filter	Exp1_Misaki_vs_Shoubou_3.avi	0	0	1024	768	Segment 1	1441	7533	6092					2823	1904-01-01 15:13:42																	5		Fixation	683	776	341	0	1
2.2.9999.9999	Loi	Loi20121109	Rec 01	2016-11-10	32022	1024 x 768	Tobii Fixation Filter	Exp1_Misaki_vs_Shoubou_3.avi	0	0	1024	768	Segment 1	1441	7533	6092					2840	1904-01-01 15:13:42																	5		Fixation	683	776	341	0	1
2.2.9999.9999	Loi	Loi20121109	Rec 01	2016-11-10	32022	1024 x 768	Tobii Fixation Filter	Exp1_Misaki_vs_Shoubou_3.avi	0	0	1024	768	Segment 1	1441	7533	6092					2857	1904-01-01 15:13:42																	5		Fixation	683	776	341	0	1
2.2.9999.9999	Loi	Loi20121109	Rec 01	2016-11-10	32022	1024 x 768	Tobii Fixation Filter	Exp1_Misaki_vs_Shoubou_3.avi	0	0	1024	768	Segment 1	1441	7533	6092					2873	1904-01-01 15:13:42																	5		Fixation	683	776	341	0	1
2.2.9999.9999	Loi	Loi20121109	Rec 01	2016-11-10	32022	1024 x 768	Tobii Fixation Filter	Exp1_Misaki_vs_Shoubou_3.avi	0	0	1024	768	Segment 1	1441	7533	6092					2890	1904-01-01 15:13:42																	5		Fixation	683	776	341	0	1
2.2.9999.9999	Loi	Loi20121109	Rec 01	2016-11-10	32022	1024 x 768	Tobii Fixation Filter	Exp1_Misaki_vs_Shoubou_3.avi	0	0	1024	768	Segment 1	1441	7533	6092					2907	1904-01-01 15:13:42																	5		Fixation	683	776	341	0	1
2.2.9999.9999	Loi	Loi20121109	Rec 01	2016-11-10	32022	1024 x 768	Tobii Fixation Filter	Exp1_Misaki_vs_Shoubou_3.avi	0	0	1024	768	Segment 1	1441	7533	6092					2923	1904-01-01 15:13:42																	5		Fixation	683	776	341	0	1
2.2.9999.9999	Loi	Loi20121109	Rec 01	2016-11-10	32022	1024 x 768	Tobii Fixation Filter	Exp1_Misaki_vs_Shoubou_3.avi	0	0	1024	768	Segment 1	1441	7533	6092					2940	1904-01-01 15:13:42																	5		Fixation	683	776	341	0	1
2.2.9999.9999	Loi	Loi20121109	Rec 01	2016-11-10	32022	1024 x 768	Tobii Fixation Filter	Exp1_Misaki_vs_Shoubou_3.avi	0	0	1024	768	Segment 1	1441	7533	6092					2957	1904-01-01 15:13:42																	5		Fixation	683	776	341	0	1
2.2.9999.9999	Loi	Loi20121109	Rec 01	2016-11-10	32022	1024 x 768	Tobii Fixation Filter	Exp1_Misaki_vs_Shoubou_3.avi	0	0	1024	768	Segment 1	1441	7533	6092					2973	1904-01-01 15:13:42																	5		Fixation	683	776	341	0	1
2.2.9999.9999	Loi	Loi20121109	Rec 01	2016-11-10	32022	1024 x 768	Tobii Fixation Filter	Exp1_Misaki_vs_Shoubou_3.avi	0	0	1024	768	Segment 1	1441	7533	6092					2990	1904-01-01 15:13:42																	5		Fixation	683	776	341	0	1
2.2.9999.9999	Loi	Loi20121109	Rec 01	2016-11-10	32022	1024 x 768	Tobii Fixation Filter	Exp1_Misaki_vs_Shoubou_3.avi	0	0	1024	768	Segment 1	1441	7533	6092					3007	1904-01-01 15:13:43																	5		Fixation	683	776	341	0	1
2.2.9999.9999	Loi	Loi20121109	Rec 01	2016-11-10	32022	1024 x 768	Tobii Fixation Filter	Exp1_Misaki_vs_Shoubou_3.avi	0	0	1024	768	Segment 1	1441	7533	6092					3023	1904-01-01 15:13:43																	5		Fixation	683	776	341	0	1
2.2.9999.9999	Loi	Loi20121109	Rec 01	2016-11-10	32022	1024 x 768	Tobii Fixation Filter	Exp1_Misaki_vs_Shoubou_3.avi	0	0	1024	768	Segment 1	1441	7533	6092					3040	1904-01-01 15:13:43																	5		Fixation	683	776	341	0	1
2.2.9999.9999	Loi	Loi20121109	Rec 01	2016-11-10	32022	1024 x 768	Tobii Fixation Filter	Exp1_Misaki_vs_Shoubou_3.avi	0	0	1024	768	Segment 1	1441	7533	6092					3057	1904-01-01 15:13:43																	5		Fixation	683	776	341	0	1
2.2.9999.9999	Loi	Loi20121109	Rec 01	2016-11-10	32022	1024 x 768	Tobii Fixation Filter	Exp1_Misaki_vs_Shoubou_3.avi	0	0	1024	768	Segment 1	1441	7533	6092					3073	1904-01-01 15:13:43																	5		Fixation	683	776	341	0	1
2.2.9999.9999	Loi	Loi20121109	Rec 01	2016-11-10	32022	1024 x 768	Tobii Fixation Filter	Exp1_Misaki_vs_Shoubou_3.avi	0	0	1024	768	Segment 1	1441	7533	6092					3090	1904-01-01 15:13:43																	5		Fixation	683	776	341	0	1
2.2.9999.9999	Loi	Loi20121109	Rec 01	2016-11-10	32022	1024 x 768	Tobii Fixation Filter	Exp1_Misaki_vs_Shoubou_3.avi	0	0	1024	768	Segment 1	1441	7533	6092					3107	1904-01-01 15:13:43																	5		Fixation	683	776	341	0	1
2.2.9999.9999	Loi	Loi20121109	Rec 01	2016-11-10	32022	1024 x 768	Tobii Fixation Filter	Exp1_Misaki_vs_Shoubou_3.avi	0	0	1024	768	Segment 1	1441	7533	6092					3123	1904-01-01 15:13:43																	5		Fixation	683	776	341	0	1
2.2.9999.9999	Loi	Loi20121109	Rec 01	2016-11-10	32022	1024 x 768	Tobii Fixation Filter	Exp1_Misaki_vs_Shoubou_3.avi	0	0	1024	768	Segment 1	1441	7533	6092					3140	1904-01-01 15:13:43																	6		Fixation	399	771	516	0	1
2.2.9999.9999	Loi	Loi20121109	Rec 01	2016-11-10	32022	1024 x 768	Tobii Fixation Filter	Exp1_Misaki_vs_Shoubou_3.avi	0	0	1024	768	Segment 1	1441	7533	6092					3157	1904-01-01 15:13:43																	6		Fixation	399	771	516	0	1
2.2.9999.9999	Loi	Loi20121109	Rec 01	2016-11-10	32022	1024 x 768	Tobii Fixation Filter	Exp1_Misaki_vs_Shoubou_3.avi	0	0	1024	768	Segment 1	1441	7533	6092					3173	1904-01-01 15:13:43																	6		Fixation	399	771	516	0	1
2.2.9999.9999	Loi	Loi20121109	Rec 01	2016-11-10	32022	1024 x 768	Tobii Fixation Filter	Exp1_Misaki_vs_Shoubou_3.avi	0	0	1024	768	Segment 1	1441	7533	6092					3190	1904-01-01 15:13:43																	6		Fixation	399	771	516	0	1
2.2.9999.9999	Loi	Loi20121109	Rec 01	2016-11-10	32022	1024 x 768	Tobii Fixation Filter	Exp1_Misaki_vs_Shoubou_3.avi	0	0	1024	768	Segment 1	1441	7533	6092					3207	1904-01-01 15:13:43																	6		Fixation	399	771	516	0	1
2.2.9999.9999	Loi	Loi20121109	Rec 01	2016-11-10	32022	1024 x 768	Tobii Fixation Filter	Exp1_Misaki_vs_Shoubou_3.avi	0	0	1024	768	Segment 1	1441	7533	6092					3223	1904-01-01 15:13:43																	6		Fixation	399	771	516	0	1
2.2.9999.9999	Loi	Loi20121109	Rec 01	2016-11-10	32022	1024 x 768	Tobii Fixation Filter	Exp1_Misaki_vs_Shoubou_3.avi	0	0	1024	768	Segment 1	1441	7533	6092					3240	1904-01-01 15:13:43																	6		Fixation	399	771	516	0	1
2.2.9999.9999	Loi	Loi20121109	Rec 01	2016-11-10	32022	1024 x 768	Tobii Fixation Filter	Exp1_Misaki_vs_Shoubou_3.avi	0	0	1024	768	Segment 1	1441	7533	6092					3257	1904-01-01 15:13:43																	6		Fixation	399	771	516	0	1
2.2.9999.9999	Loi	Loi20121109	Rec 01	2016-11-10	32022	1024 x 768	Tobii Fixation Filter	Exp1_Misaki_vs_Shoubou_3.avi	0	0	1024	768	Segment 1	1441	7533	6092					3273	1904-01-01 15:13:43																	6		Fixation	399	771	516	0	1
2.2.9999.9999	Loi	Loi20121109	Rec 01	2016-11-10	32022	1024 x 768	Tobii Fixation Filter	Exp1_Misaki_vs_Shoubou_3.avi	0	0	1024	768	Segment 1	1441	7533	6092					3289	1904-01-01 15:13:43																	6		Fixation	399	771	516	0	1
2.2.9999.9999	Loi	Loi20121109	Rec 01	2016-11-10	32022	1024 x 768	Tobii Fixation Filter	Exp1_Misaki_vs_Shoubou_3.avi	0	0	1024	768	Segment 1	1441	7533	6092					3306	1904-01-01 15:13:43																	6		Fixation	399	771	516	0	1
2.2.9999.9999	Loi	Loi20121109	Rec 01	2016-11-10	32022	1024 x 768	Tobii Fixation Filter	Exp1_Misaki_vs_Shoubou_3.avi	0	0	1024	768	Segment 1	1441	7533	6092					3323	1904-01-01 15:13:43																	6		Fixation	399	771	516	0	1
2.2.9999.9999	Loi	Loi20121109	Rec 01	2016-11-10	32022	1024 x 768	Tobii Fixation Filter	Exp1_Misaki_vs_Shoubou_3.avi	0	0	1024	768	Segment 1	1441	7533	6092					3339	1904-01-01 15:13:43																	6		Fixation	399	771	516	0	1
2.2.9999.9999	Loi	Loi20121109	Rec 01	2016-11-10	32022	1024 x 768	Tobii Fixation Filter	Exp1_Misaki_vs_Shoubou_3.avi	0	0	1024	768	Segment 1	1441	7533	6092					3356	1904-01-01 15:13:43																	6		Fixation	399	771	516	0	1
2.2.9999.9999	Loi	Loi20121109	Rec 01	2016-11-10	32022	1024 x 768	Tobii Fixation Filter	Exp1_Misaki_vs_Shoubou_3.avi	0	0	1024	768	Segment 1	1441	7533	6092					3373	1904-01-01 15:13:43																	6		Fixation	399	771	516	0	1
2.2.9999.9999	Loi	Loi20121109	Rec 01	2016-11-10	32022	1024 x 768	Tobii Fixation Filter	Exp1_Misaki_vs_Shoubou_3.avi	0	0	1024	768	Segment 1	1441	7533	6092					3389	1904-01-01 15:13:43																	6		Fixation	399	771	516	0	1
2.2.9999.9999	Loi	Loi20121109	Rec 01	2016-11-10	32022	1024 x 768	Tobii Fixation Filter	Exp1_Misaki_vs_Shoubou_3.avi	0	0	1024	768	Segment 1	1441	7533	6092					3406	1904-01-01 15:13:43																	6		Fixation	399	771	516	0	1
2.2.9999.9999	Loi	Loi20121109	Rec 01	2016-11-10	32022	1024 x 768	Tobii Fixation Filter	Exp1_Misaki_vs_Shoubou_3.avi	0	0	1024	768	Segment 1	1441	7533	6092					3423	1904-01-01 15:13:43																	6		Fixation	399	771	516	0	1
2.2.9999.9999	Loi	Loi20121109	Rec 01	2016-11-10	32022	1024 x 768	Tobii Fixation Filter	Exp1_Misaki_vs_Shoubou_3.avi	0	0	1024	768	Segment 1	1441	7533	6092					3439	1904-01-01 15:13:43																	6		Fixation	399	771	516	0	1
2.2.9999.9999	Loi	Loi20121109	Rec 01	2016-11-10	32022	1024 x 768	Tobii Fixation Filter	Exp1_Misaki_vs_Shoubou_3.avi	0	0	1024	768	Segment 1	1441	7533	6092					3456	1904-01-01 15:13:43																	6		Fixation	399	771	516	0	1
2.2.9999.9999	Loi	Loi20121109	Rec 01	2016-11-10	32022	1024 x 768	Tobii Fixation Filter	Exp1_Misaki_vs_Shoubou_3.avi	0	0	1024	768	Segment 1	1441	7533	6092					3473	1904-01-01 15:13:43																	6		Fixation	399	771	516	0	1
2.2.9999.9999	Loi	Loi20121109	Rec 01	2016-11-10	32022	1024 x 768	Tobii Fixation Filter	Exp1_Misaki_vs_Shoubou_3.avi	0	0	1024	768	Segment 1	1441	7533	6092					3489	1904-01-01 15:13:43																	6		Fixation	399	771	516	0	1
2.2.9999.9999	Loi	Loi20121109	Rec 01	2016-11-10	32022	1024 x 768	Tobii Fixation Filter	Exp1_Misaki_vs_Shoubou_3.avi	0	0	1024	768	Segment 1	1441	7533	6092					3506	1904-01-01 15:13:43																	6		Fixation	399	771	516	0	1
2.2.9999.9999	Loi	Loi20121109	Rec 01	2016-11-10	32022	1024 x 768	Tobii Fixation Filter	Exp1_Misaki_vs_Shoubou_3.avi	0	0	1024	768	Segment 1	1441	7533	6092					3523	1904-01-01 15:13:43																	6		Fixation	399	771	516	0	1
2.2.9999.9999	Loi	Loi20121109	Rec 01	2016-11-10	32022	1024 x 768	Tobii Fixation Filter	Exp1_Misaki_vs_Shoubou_3.avi	0	0	1024	768	Segment 1	1441	7533	6092					3539	1904-01-01 15:13:43																			Unclassified	150			0	0
2.2.9999.9999	Loi	Loi20121109	Rec 01	2016-11-10	32022	1024 x 768	Tobii Fixation Filter	Exp1_Misaki_vs_Shoubou_3.avi	0	0	1024	768	Segment 1	1441	7533	6092					3556	1904-01-01 15:13:43																			Unclassified	150			0	0
2.2.9999.9999	Loi	Loi20121109	Rec 01	2016-11-10	32022	1024 x 768	Tobii Fixation Filter	Exp1_Misaki_vs_Shoubou_3.avi	0	0	1024	768	Segment 1	1441	7533	6092					3573	1904-01-01 15:13:43																			Unclassified	150			0	0
2.2.9999.9999	Loi	Loi20121109	Rec 01	2016-11-10	32022	1024 x 768	Tobii Fixation Filter	Exp1_Misaki_vs_Shoubou_3.avi	0	0	1024	768	Segment 1	1441	7533	6092					3589	1904-01-01 15:13:43																			Unclassified	150			0	0
2.2.9999.9999	Loi	Loi20121109	Rec 01	2016-11-10	32022	1024 x 768	Tobii Fixation Filter	Exp1_Misaki_vs_Shoubou_3.avi	0	0	1024	768	Segment 1	1441	7533	6092					3606	1904-01-01 15:13:43																			Unclassified	150			0	0
2.2.9999.9999	Loi	Loi20121109	Rec 01	2016-11-10	32022	1024 x 768	Tobii Fixation Filter	Exp1_Misaki_vs_Shoubou_3.avi	0	0	1024	768	Segment 1	1441	7533	6092					3623	1904-01-01 15:13:43																			Unclassified	150			0	0
2.2.9999.9999	Loi	Loi20121109	Rec 01	2016-11-10	32022	1024 x 768	Tobii Fixation Filter	Exp1_Misaki_vs_Shoubou_3.avi	0	0	1024	768	Segment 1	1441	7533	6092					3639	1904-01-01 15:13:43																			Unclassified	150			0	0
2.2.9999.9999	Loi	Loi20121109	Rec 01	2016-11-10	32022	1024 x 768	Tobii Fixation Filter	Exp1_Misaki_vs_Shoubou_3.avi	0	0	1024	768	Segment 1	1441	7533	6092					3656	1904-01-01 15:13:43																			Unclassified	150			0	0
2.2.9999.9999	Loi	Loi20121109	Rec 01	2016-11-10	32022	1024 x 768	Tobii Fixation Filter	Exp1_Misaki_vs_Shoubou_3.avi	0	0	1024	768	Segment 1	1441	7533	6092					3673	1904-01-01 15:13:43																			Unclassified	150			0	0
2.2.9999.9999	Loi	Loi20121109	Rec 01	2016-11-10	32022	1024 x 768	Tobii Fixation Filter	Exp1_Misaki_vs_Shoubou_3.avi	0	0	1024	768	Segment 1	1441	7533	6092					3689	1904-01-01 15:13:43																	7		Fixation	233	285	436	1	0
2.2.9999.9999	Loi	Loi20121109	Rec 01	2016-11-10	32022	1024 x 768	Tobii Fixation Filter	Exp1_Misaki_vs_Shoubou_3.avi	0	0	1024	768	Segment 1	1441	7533	6092					3706	1904-01-01 15:13:43																	7		Fixation	233	285	436	1	0
2.2.9999.9999	Loi	Loi20121109	Rec 01	2016-11-10	32022	1024 x 768	Tobii Fixation Filter	Exp1_Misaki_vs_Shoubou_3.avi	0	0	1024	768	Segment 1	1441	7533	6092					3722	1904-01-01 15:13:43																	7		Fixation	233	285	436	1	0
2.2.9999.9999	Loi	Loi20121109	Rec 01	2016-11-10	32022	1024 x 768	Tobii Fixation Filter	Exp1_Misaki_vs_Shoubou_3.avi	0	0	1024	768	Segment 1	1441	7533	6092					3739	1904-01-01 15:13:43																	7		Fixation	233	285	436	1	0
2.2.9999.9999	Loi	Loi20121109	Rec 01	2016-11-10	32022	1024 x 768	Tobii Fixation Filter	Exp1_Misaki_vs_Shoubou_3.avi	0	0	1024	768	Segment 1	1441	7533	6092					3756	1904-01-01 15:13:43																	7		Fixation	233	285	436	1	0
2.2.9999.9999	Loi	Loi20121109	Rec 01	2016-11-10	32022	1024 x 768	Tobii Fixation Filter	Exp1_Misaki_vs_Shoubou_3.avi	0	0	1024	768	Segment 1	1441	7533	6092					3772	1904-01-01 15:13:43																	7		Fixation	233	285	436	1	0
2.2.9999.9999	Loi	Loi20121109	Rec 01	2016-11-10	32022	1024 x 768	Tobii Fixation Filter	Exp1_Misaki_vs_Shoubou_3.avi	0	0	1024	768	Segment 1	1441	7533	6092					3789	1904-01-01 15:13:43																	7		Fixation	233	285	436	1	0
2.2.9999.9999	Loi	Loi20121109	Rec 01	2016-11-10	32022	1024 x 768	Tobii Fixation Filter	Exp1_Misaki_vs_Shoubou_3.avi	0	0	1024	768	Segment 1	1441	7533	6092					3806	1904-01-01 15:13:43																	7		Fixation	233	285	436	1	0
2.2.9999.9999	Loi	Loi20121109	Rec 01	2016-11-10	32022	1024 x 768	Tobii Fixation Filter	Exp1_Misaki_vs_Shoubou_3.avi	0	0	1024	768	Segment 1	1441	7533	6092					3822	1904-01-01 15:13:43																	7		Fixation	233	285	436	1	0
2.2.9999.9999	Loi	Loi20121109	Rec 01	2016-11-10	32022	1024 x 768	Tobii Fixation Filter	Exp1_Misaki_vs_Shoubou_3.avi	0	0	1024	768	Segment 1	1441	7533	6092					3839	1904-01-01 15:13:43																	7		Fixation	233	285	436	1	0
2.2.9999.9999	Loi	Loi20121109	Rec 01	2016-11-10	32022	1024 x 768	Tobii Fixation Filter	Exp1_Misaki_vs_Shoubou_3.avi	0	0	1024	768	Segment 1	1441	7533	6092					3856	1904-01-01 15:13:43																	7		Fixation	233	285	436	1	0
2.2.9999.9999	Loi	Loi20121109	Rec 01	2016-11-10	32022	1024 x 768	Tobii Fixation Filter	Exp1_Misaki_vs_Shoubou_3.avi	0	0	1024	768	Segment 1	1441	7533	6092					3872	1904-01-01 15:13:43																	7		Fixation	233	285	436	1	0
2.2.9999.9999	Loi	Loi20121109	Rec 01	2016-11-10	32022	1024 x 768	Tobii Fixation Filter	Exp1_Misaki_vs_Shoubou_3.avi	0	0	1024	768	Segment 1	1441	7533	6092					3889	1904-01-01 15:13:43																	7		Fixation	233	285	436	1	0
2.2.9999.9999	Loi	Loi20121109	Rec 01	2016-11-10	32022	1024 x 768	Tobii Fixation Filter	Exp1_Misaki_vs_Shoubou_3.avi	0	0	1024	768	Segment 1	1441	7533	6092					3906	1904-01-01 15:13:43																	7		Fixation	233	285	436	1	0
2.2.9999.9999	Loi	Loi20121109	Rec 01	2016-11-10	32022	1024 x 768	Tobii Fixation Filter	Exp1_Misaki_vs_Shoubou_3.avi	0	0	1024	768	Segment 1	1441	7533	6092					3922	1904-01-01 15:13:43																	8		Fixation	566	746	331	0	1
2.2.9999.9999	Loi	Loi20121109	Rec 01	2016-11-10	32022	1024 x 768	Tobii Fixation Filter	Exp1_Misaki_vs_Shoubou_3.avi	0	0	1024	768	Segment 1	1441	7533	6092					3939	1904-01-01 15:13:43																	8		Fixation	566	746	331	0	1
2.2.9999.9999	Loi	Loi20121109	Rec 01	2016-11-10	32022	1024 x 768	Tobii Fixation Filter	Exp1_Misaki_vs_Shoubou_3.avi	0	0	1024	768	Segment 1	1441	7533	6092					3956	1904-01-01 15:13:43																	8		Fixation	566	746	331	0	1
2.2.9999.9999	Loi	Loi20121109	Rec 01	2016-11-10	32022	1024 x 768	Tobii Fixation Filter	Exp1_Misaki_vs_Shoubou_3.avi	0	0	1024	768	Segment 1	1441	7533	6092					3972	1904-01-01 15:13:43																	8		Fixation	566	746	331	0	1
2.2.9999.9999	Loi	Loi20121109	Rec 01	2016-11-10	32022	1024 x 768	Tobii Fixation Filter	Exp1_Misaki_vs_Shoubou_3.avi	0	0	1024	768	Segment 1	1441	7533	6092					3989	1904-01-01 15:13:43																	8		Fixation	566	746	331	0	1
2.2.9999.9999	Loi	Loi20121109	Rec 01	2016-11-10	32022	1024 x 768	Tobii Fixation Filter	Exp1_Misaki_vs_Shoubou_3.avi	0	0	1024	768	Segment 1	1441	7533	6092					4006	1904-01-01 15:13:44																	8		Fixation	566	746	331	0	1
2.2.9999.9999	Loi	Loi20121109	Rec 01	2016-11-10	32022	1024 x 768	Tobii Fixation Filter	Exp1_Misaki_vs_Shoubou_3.avi	0	0	1024	768	Segment 1	1441	7533	6092					4022	1904-01-01 15:13:44																	8		Fixation	566	746	331	0	1
2.2.9999.9999	Loi	Loi20121109	Rec 01	2016-11-10	32022	1024 x 768	Tobii Fixation Filter	Exp1_Misaki_vs_Shoubou_3.avi	0	0	1024	768	Segment 1	1441	7533	6092					4039	1904-01-01 15:13:44																	8		Fixation	566	746	331	0	1
2.2.9999.9999	Loi	Loi20121109	Rec 01	2016-11-10	32022	1024 x 768	Tobii Fixation Filter	Exp1_Misaki_vs_Shoubou_3.avi	0	0	1024	768	Segment 1	1441	7533	6092					4056	1904-01-01 15:13:44																	8		Fixation	566	746	331	0	1
2.2.9999.9999	Loi	Loi20121109	Rec 01	2016-11-10	32022	1024 x 768	Tobii Fixation Filter	Exp1_Misaki_vs_Shoubou_3.avi	0	0	1024	768	Segment 1	1441	7533	6092					4072	1904-01-01 15:13:44																	8		Fixation	566	746	331	0	1
2.2.9999.9999	Loi	Loi20121109	Rec 01	2016-11-10	32022	1024 x 768	Tobii Fixation Filter	Exp1_Misaki_vs_Shoubou_3.avi	0	0	1024	768	Segment 1	1441	7533	6092					4089	1904-01-01 15:13:44																	8		Fixation	566	746	331	0	1
2.2.9999.9999	Loi	Loi20121109	Rec 01	2016-11-10	32022	1024 x 768	Tobii Fixation Filter	Exp1_Misaki_vs_Shoubou_3.avi	0	0	1024	768	Segment 1	1441	7533	6092					4106	1904-01-01 15:13:44																	8		Fixation	566	746	331	0	1
2.2.9999.9999	Loi	Loi20121109	Rec 01	2016-11-10	32022	1024 x 768	Tobii Fixation Filter	Exp1_Misaki_vs_Shoubou_3.avi	0	0	1024	768	Segment 1	1441	7533	6092					4122	1904-01-01 15:13:44																	8		Fixation	566	746	331	0	1
2.2.9999.9999	Loi	Loi20121109	Rec 01	2016-11-10	32022	1024 x 768	Tobii Fixation Filter	Exp1_Misaki_vs_Shoubou_3.avi	0	0	1024	768	Segment 1	1441	7533	6092					4139	1904-01-01 15:13:44																	8		Fixation	566	746	331	0	1
2.2.9999.9999	Loi	Loi20121109	Rec 01	2016-11-10	32022	1024 x 768	Tobii Fixation Filter	Exp1_Misaki_vs_Shoubou_3.avi	0	0	1024	768	Segment 1	1441	7533	6092					4155	1904-01-01 15:13:44																	8		Fixation	566	746	331	0	1
2.2.9999.9999	Loi	Loi20121109	Rec 01	2016-11-10	32022	1024 x 768	Tobii Fixation Filter	Exp1_Misaki_vs_Shoubou_3.avi	0	0	1024	768	Segment 1	1441	7533	6092					4172	1904-01-01 15:13:44																	8		Fixation	566	746	331	0	1
2.2.9999.9999	Loi	Loi20121109	Rec 01	2016-11-10	32022	1024 x 768	Tobii Fixation Filter	Exp1_Misaki_vs_Shoubou_3.avi	0	0	1024	768	Segment 1	1441	7533	6092					4189	1904-01-01 15:13:44																	8		Fixation	566	746	331	0	1
2.2.9999.9999	Loi	Loi20121109	Rec 01	2016-11-10	32022	1024 x 768	Tobii Fixation Filter	Exp1_Misaki_vs_Shoubou_3.avi	0	0	1024	768	Segment 1	1441	7533	6092					4205	1904-01-01 15:13:44																	8		Fixation	566	746	331	0	1
2.2.9999.9999	Loi	Loi20121109	Rec 01	2016-11-10	32022	1024 x 768	Tobii Fixation Filter	Exp1_Misaki_vs_Shoubou_3.avi	0	0	1024	768	Segment 1	1441	7533	6092					4222	1904-01-01 15:13:44																	8		Fixation	566	746	331	0	1
2.2.9999.9999	Loi	Loi20121109	Rec 01	2016-11-10	32022	1024 x 768	Tobii Fixation Filter	Exp1_Misaki_vs_Shoubou_3.avi	0	0	1024	768	Segment 1	1441	7533	6092					4239	1904-01-01 15:13:44																	8		Fixation	566	746	331	0	1
2.2.9999.9999	Loi	Loi20121109	Rec 01	2016-11-10	32022	1024 x 768	Tobii Fixation Filter	Exp1_Misaki_vs_Shoubou_3.avi	0	0	1024	768	Segment 1	1441	7533	6092					4255	1904-01-01 15:13:44																	8		Fixation	566	746	331	0	1
2.2.9999.9999	Loi	Loi20121109	Rec 01	2016-11-10	32022	1024 x 768	Tobii Fixation Filter	Exp1_Misaki_vs_Shoubou_3.avi	0	0	1024	768	Segment 1	1441	7533	6092					4272	1904-01-01 15:13:44																	8		Fixation	566	746	331	0	1
2.2.9999.9999	Loi	Loi20121109	Rec 01	2016-11-10	32022	1024 x 768	Tobii Fixation Filter	Exp1_Misaki_vs_Shoubou_3.avi	0	0	1024	768	Segment 1	1441	7533	6092					4289	1904-01-01 15:13:44																	8		Fixation	566	746	331	0	1
2.2.9999.9999	Loi	Loi20121109	Rec 01	2016-11-10	32022	1024 x 768	Tobii Fixation Filter	Exp1_Misaki_vs_Shoubou_3.avi	0	0	1024	768	Segment 1	1441	7533	6092					4305	1904-01-01 15:13:44																	8		Fixation	566	746	331	0	1
2.2.9999.9999	Loi	Loi20121109	Rec 01	2016-11-10	32022	1024 x 768	Tobii Fixation Filter	Exp1_Misaki_vs_Shoubou_3.avi	0	0	1024	768	Segment 1	1441	7533	6092					4322	1904-01-01 15:13:44																	8		Fixation	566	746	331	0	1
2.2.9999.9999	Loi	Loi20121109	Rec 01	2016-11-10	32022	1024 x 768	Tobii Fixation Filter	Exp1_Misaki_vs_Shoubou_3.avi	0	0	1024	768	Segment 1	1441	7533	6092					4339	1904-01-01 15:13:44																	8		Fixation	566	746	331	0	1
2.2.9999.9999	Loi	Loi20121109	Rec 01	2016-11-10	32022	1024 x 768	Tobii Fixation Filter	Exp1_Misaki_vs_Shoubou_3.avi	0	0	1024	768	Segment 1	1441	7533	6092					4355	1904-01-01 15:13:44																	8		Fixation	566	746	331	0	1
2.2.9999.9999	Loi	Loi20121109	Rec 01	2016-11-10	32022	1024 x 768	Tobii Fixation Filter	Exp1_Misaki_vs_Shoubou_3.avi	0	0	1024	768	Segment 1	1441	7533	6092					4372	1904-01-01 15:13:44																	8		Fixation	566	746	331	0	1
2.2.9999.9999	Loi	Loi20121109	Rec 01	2016-11-10	32022	1024 x 768	Tobii Fixation Filter	Exp1_Misaki_vs_Shoubou_3.avi	0	0	1024	768	Segment 1	1441	7533	6092					4389	1904-01-01 15:13:44																	8		Fixation	566	746	331	0	1
2.2.9999.9999	Loi	Loi20121109	Rec 01	2016-11-10	32022	1024 x 768	Tobii Fixation Filter	Exp1_Misaki_vs_Shoubou_3.avi	0	0	1024	768	Segment 1	1441	7533	6092					4405	1904-01-01 15:13:44																	8		Fixation	566	746	331	0	1
2.2.9999.9999	Loi	Loi20121109	Rec 01	2016-11-10	32022	1024 x 768	Tobii Fixation Filter	Exp1_Misaki_vs_Shoubou_3.avi	0	0	1024	768	Segment 1	1441	7533	6092					4422	1904-01-01 15:13:44																	8		Fixation	566	746	331	0	1
2.2.9999.9999	Loi	Loi20121109	Rec 01	2016-11-10	32022	1024 x 768	Tobii Fixation Filter	Exp1_Misaki_vs_Shoubou_3.avi	0	0	1024	768	Segment 1	1441	7533	6092					4439	1904-01-01 15:13:44																	8		Fixation	566	746	331	0	1
2.2.9999.9999	Loi	Loi20121109	Rec 01	2016-11-10	32022	1024 x 768	Tobii Fixation Filter	Exp1_Misaki_vs_Shoubou_3.avi	0	0	1024	768	Segment 1	1441	7533	6092					4455	1904-01-01 15:13:44																	8		Fixation	566	746	331	0	1
2.2.9999.9999	Loi	Loi20121109	Rec 01	2016-11-10	32022	1024 x 768	Tobii Fixation Filter	Exp1_Misaki_vs_Shoubou_3.avi	0	0	1024	768	Segment 1	1441	7533	6092					4472	1904-01-01 15:13:44																	8		Fixation	566	746	331	0	1
2.2.9999.9999	Loi	Loi20121109	Rec 01	2016-11-10	32022	1024 x 768	Tobii Fixation Filter	Exp1_Misaki_vs_Shoubou_3.avi	0	0	1024	768	Segment 1	1441	7533	6092					4489	1904-01-01 15:13:44																	9		Fixation	500	769	510	0	1
2.2.9999.9999	Loi	Loi20121109	Rec 01	2016-11-10	32022	1024 x 768	Tobii Fixation Filter	Exp1_Misaki_vs_Shoubou_3.avi	0	0	1024	768	Segment 1	1441	7533	6092					4505	1904-01-01 15:13:44																	9		Fixation	500	769	510	0	1
2.2.9999.9999	Loi	Loi20121109	Rec 01	2016-11-10	32022	1024 x 768	Tobii Fixation Filter	Exp1_Misaki_vs_Shoubou_3.avi	0	0	1024	768	Segment 1	1441	7533	6092					4522	1904-01-01 15:13:44																	9		Fixation	500	769	510	0	1
2.2.9999.9999	Loi	Loi20121109	Rec 01	2016-11-10	32022	1024 x 768	Tobii Fixation Filter	Exp1_Misaki_vs_Shoubou_3.avi	0	0	1024	768	Segment 1	1441	7533	6092					4539	1904-01-01 15:13:44																	9		Fixation	500	769	510	0	1
2.2.9999.9999	Loi	Loi20121109	Rec 01	2016-11-10	32022	1024 x 768	Tobii Fixation Filter	Exp1_Misaki_vs_Shoubou_3.avi	0	0	1024	768	Segment 1	1441	7533	6092					4555	1904-01-01 15:13:44																	9		Fixation	500	769	510	0	1
2.2.9999.9999	Loi	Loi20121109	Rec 01	2016-11-10	32022	1024 x 768	Tobii Fixation Filter	Exp1_Misaki_vs_Shoubou_3.avi	0	0	1024	768	Segment 1	1441	7533	6092					4572	1904-01-01 15:13:44																	9		Fixation	500	769	510	0	1
2.2.9999.9999	Loi	Loi20121109	Rec 01	2016-11-10	32022	1024 x 768	Tobii Fixation Filter	Exp1_Misaki_vs_Shoubou_3.avi	0	0	1024	768	Segment 1	1441	7533	6092					4588	1904-01-01 15:13:44																	9		Fixation	500	769	510	0	1
2.2.9999.9999	Loi	Loi20121109	Rec 01	2016-11-10	32022	1024 x 768	Tobii Fixation Filter	Exp1_Misaki_vs_Shoubou_3.avi	0	0	1024	768	Segment 1	1441	7533	6092					4605	1904-01-01 15:13:44																	9		Fixation	500	769	510	0	1
2.2.9999.9999	Loi	Loi20121109	Rec 01	2016-11-10	32022	1024 x 768	Tobii Fixation Filter	Exp1_Misaki_vs_Shoubou_3.avi	0	0	1024	768	Segment 1	1441	7533	6092					4622	1904-01-01 15:13:44																	9		Fixation	500	769	510	0	1
2.2.9999.9999	Loi	Loi20121109	Rec 01	2016-11-10	32022	1024 x 768	Tobii Fixation Filter	Exp1_Misaki_vs_Shoubou_3.avi	0	0	1024	768	Segment 1	1441	7533	6092					4638	1904-01-01 15:13:44																	9		Fixation	500	769	510	0	1
2.2.9999.9999	Loi	Loi20121109	Rec 01	2016-11-10	32022	1024 x 768	Tobii Fixation Filter	Exp1_Misaki_vs_Shoubou_3.avi	0	0	1024	768	Segment 1	1441	7533	6092					4655	1904-01-01 15:13:44																	9		Fixation	500	769	510	0	1
2.2.9999.9999	Loi	Loi20121109	Rec 01	2016-11-10	32022	1024 x 768	Tobii Fixation Filter	Exp1_Misaki_vs_Shoubou_3.avi	0	0	1024	768	Segment 1	1441	7533	6092					4672	1904-01-01 15:13:44																	9		Fixation	500	769	510	0	1
2.2.9999.9999	Loi	Loi20121109	Rec 01	2016-11-10	32022	1024 x 768	Tobii Fixation Filter	Exp1_Misaki_vs_Shoubou_3.avi	0	0	1024	768	Segment 1	1441	7533	6092					4688	1904-01-01 15:13:44																	9		Fixation	500	769	510	0	1
2.2.9999.9999	Loi	Loi20121109	Rec 01	2016-11-10	32022	1024 x 768	Tobii Fixation Filter	Exp1_Misaki_vs_Shoubou_3.avi	0	0	1024	768	Segment 1	1441	7533	6092					4705	1904-01-01 15:13:44																	9		Fixation	500	769	510	0	1
2.2.9999.9999	Loi	Loi20121109	Rec 01	2016-11-10	32022	1024 x 768	Tobii Fixation Filter	Exp1_Misaki_vs_Shoubou_3.avi	0	0	1024	768	Segment 1	1441	7533	6092					4722	1904-01-01 15:13:44																	9		Fixation	500	769	510	0	1
2.2.9999.9999	Loi	Loi20121109	Rec 01	2016-11-10	32022	1024 x 768	Tobii Fixation Filter	Exp1_Misaki_vs_Shoubou_3.avi	0	0	1024	768	Segment 1	1441	7533	6092					4738	1904-01-01 15:13:44																	9		Fixation	500	769	510	0	1
2.2.9999.9999	Loi	Loi20121109	Rec 01	2016-11-10	32022	1024 x 768	Tobii Fixation Filter	Exp1_Misaki_vs_Shoubou_3.avi	0	0	1024	768	Segment 1	1441	7533	6092					4755	1904-01-01 15:13:44																	9		Fixation	500	769	510	0	1
2.2.9999.9999	Loi	Loi20121109	Rec 01	2016-11-10	32022	1024 x 768	Tobii Fixation Filter	Exp1_Misaki_vs_Shoubou_3.avi	0	0	1024	768	Segment 1	1441	7533	6092					4772	1904-01-01 15:13:44																	9		Fixation	500	769	510	0	1
2.2.9999.9999	Loi	Loi20121109	Rec 01	2016-11-10	32022	1024 x 768	Tobii Fixation Filter	Exp1_Misaki_vs_Shoubou_3.avi	0	0	1024	768	Segment 1	1441	7533	6092					4788	1904-01-01 15:13:44																	9		Fixation	500	769	510	0	1
2.2.9999.9999	Loi	Loi20121109	Rec 01	2016-11-10	32022	1024 x 768	Tobii Fixation Filter	Exp1_Misaki_vs_Shoubou_3.avi	0	0	1024	768	Segment 1	1441	7533	6092					4805	1904-01-01 15:13:44																	9		Fixation	500	769	510	0	1
2.2.9999.9999	Loi	Loi20121109	Rec 01	2016-11-10	32022	1024 x 768	Tobii Fixation Filter	Exp1_Misaki_vs_Shoubou_3.avi	0	0	1024	768	Segment 1	1441	7533	6092					4822	1904-01-01 15:13:44																	9		Fixation	500	769	510	0	1
2.2.9999.9999	Loi	Loi20121109	Rec 01	2016-11-10	32022	1024 x 768	Tobii Fixation Filter	Exp1_Misaki_vs_Shoubou_3.avi	0	0	1024	768	Segment 1	1441	7533	6092					4838	1904-01-01 15:13:44																	9		Fixation	500	769	510	0	1
2.2.9999.9999	Loi	Loi20121109	Rec 01	2016-11-10	32022	1024 x 768	Tobii Fixation Filter	Exp1_Misaki_vs_Shoubou_3.avi	0	0	1024	768	Segment 1	1441	7533	6092					4855	1904-01-01 15:13:44																	9		Fixation	500	769	510	0	1
2.2.9999.9999	Loi	Loi20121109	Rec 01	2016-11-10	32022	1024 x 768	Tobii Fixation Filter	Exp1_Misaki_vs_Shoubou_3.avi	0	0	1024	768	Segment 1	1441	7533	6092					4872	1904-01-01 15:13:44																	9		Fixation	500	769	510	0	1
2.2.9999.9999	Loi	Loi20121109	Rec 01	2016-11-10	32022	1024 x 768	Tobii Fixation Filter	Exp1_Misaki_vs_Shoubou_3.avi	0	0	1024	768	Segment 1	1441	7533	6092					4888	1904-01-01 15:13:44																	9		Fixation	500	769	510	0	1
2.2.9999.9999	Loi	Loi20121109	Rec 01	2016-11-10	32022	1024 x 768	Tobii Fixation Filter	Exp1_Misaki_vs_Shoubou_3.avi	0	0	1024	768	Segment 1	1441	7533	6092					4905	1904-01-01 15:13:44																	9		Fixation	500	769	510	0	1
2.2.9999.9999	Loi	Loi20121109	Rec 01	2016-11-10	32022	1024 x 768	Tobii Fixation Filter	Exp1_Misaki_vs_Shoubou_3.avi	0	0	1024	768	Segment 1	1441	7533	6092					4922	1904-01-01 15:13:44																	9		Fixation	500	769	510	0	1
2.2.9999.9999	Loi	Loi20121109	Rec 01	2016-11-10	32022	1024 x 768	Tobii Fixation Filter	Exp1_Misaki_vs_Shoubou_3.avi	0	0	1024	768	Segment 1	1441	7533	6092					4938	1904-01-01 15:13:44																	9		Fixation	500	769	510	0	1
2.2.9999.9999	Loi	Loi20121109	Rec 01	2016-11-10	32022	1024 x 768	Tobii Fixation Filter	Exp1_Misaki_vs_Shoubou_3.avi	0	0	1024	768	Segment 1	1441	7533	6092					4955	1904-01-01 15:13:44																	9		Fixation	500	769	510	0	1
2.2.9999.9999	Loi	Loi20121109	Rec 01	2016-11-10	32022	1024 x 768	Tobii Fixation Filter	Exp1_Misaki_vs_Shoubou_3.avi	0	0	1024	768	Segment 1	1441	7533	6092					4972	1904-01-01 15:13:44																	9		Fixation	500	769	510	0	1
2.2.9999.9999	Loi	Loi20121109	Rec 01	2016-11-10	32022	1024 x 768	Tobii Fixation Filter	Exp1_Misaki_vs_Shoubou_3.avi	0	0	1024	768	Segment 1	1441	7533	6092					4988	1904-01-01 15:13:44																	10		Fixation	849	753	322	0	1
2.2.9999.9999	Loi	Loi20121109	Rec 01	2016-11-10	32022	1024 x 768	Tobii Fixation Filter	Exp1_Misaki_vs_Shoubou_3.avi	0	0	1024	768	Segment 1	1441	7533	6092					5005	1904-01-01 15:13:45																	10		Fixation	849	753	322	0	1
2.2.9999.9999	Loi	Loi20121109	Rec 01	2016-11-10	32022	1024 x 768	Tobii Fixation Filter	Exp1_Misaki_vs_Shoubou_3.avi	0	0	1024	768	Segment 1	1441	7533	6092					5022	1904-01-01 15:13:45																	10		Fixation	849	753	322	0	1
2.2.9999.9999	Loi	Loi20121109	Rec 01	2016-11-10	32022	1024 x 768	Tobii Fixation Filter	Exp1_Misaki_vs_Shoubou_3.avi	0	0	1024	768	Segment 1	1441	7533	6092					5038	1904-01-01 15:13:45																	10		Fixation	849	753	322	0	1
2.2.9999.9999	Loi	Loi20121109	Rec 01	2016-11-10	32022	1024 x 768	Tobii Fixation Filter	Exp1_Misaki_vs_Shoubou_3.avi	0	0	1024	768	Segment 1	1441	7533	6092					5055	1904-01-01 15:13:45																	10		Fixation	849	753	322	0	1
2.2.9999.9999	Loi	Loi20121109	Rec 01	2016-11-10	32022	1024 x 768	Tobii Fixation Filter	Exp1_Misaki_vs_Shoubou_3.avi	0	0	1024	768	Segment 1	1441	7533	6092					5072	1904-01-01 15:13:45																	10		Fixation	849	753	322	0	1
2.2.9999.9999	Loi	Loi20121109	Rec 01	2016-11-10	32022	1024 x 768	Tobii Fixation Filter	Exp1_Misaki_vs_Shoubou_3.avi	0	0	1024	768	Segment 1	1441	7533	6092					5088	1904-01-01 15:13:45																	10		Fixation	849	753	322	0	1
2.2.9999.9999	Loi	Loi20121109	Rec 01	2016-11-10	32022	1024 x 768	Tobii Fixation Filter	Exp1_Misaki_vs_Shoubou_3.avi	0	0	1024	768	Segment 1	1441	7533	6092					5105	1904-01-01 15:13:45																	10		Fixation	849	753	322	0	1
2.2.9999.9999	Loi	Loi20121109	Rec 01	2016-11-10	32022	1024 x 768	Tobii Fixation Filter	Exp1_Misaki_vs_Shoubou_3.avi	0	0	1024	768	Segment 1	1441	7533	6092					5121	1904-01-01 15:13:45																	10		Fixation	849	753	322	0	1
2.2.9999.9999	Loi	Loi20121109	Rec 01	2016-11-10	32022	1024 x 768	Tobii Fixation Filter	Exp1_Misaki_vs_Shoubou_3.avi	0	0	1024	768	Segment 1	1441	7533	6092					5138	1904-01-01 15:13:45																	10		Fixation	849	753	322	0	1
2.2.9999.9999	Loi	Loi20121109	Rec 01	2016-11-10	32022	1024 x 768	Tobii Fixation Filter	Exp1_Misaki_vs_Shoubou_3.avi	0	0	1024	768	Segment 1	1441	7533	6092					5155	1904-01-01 15:13:45																	10		Fixation	849	753	322	0	1
2.2.9999.9999	Loi	Loi20121109	Rec 01	2016-11-10	32022	1024 x 768	Tobii Fixation Filter	Exp1_Misaki_vs_Shoubou_3.avi	0	0	1024	768	Segment 1	1441	7533	6092					5171	1904-01-01 15:13:45																	10		Fixation	849	753	322	0	1
2.2.9999.9999	Loi	Loi20121109	Rec 01	2016-11-10	32022	1024 x 768	Tobii Fixation Filter	Exp1_Misaki_vs_Shoubou_3.avi	0	0	1024	768	Segment 1	1441	7533	6092					5188	1904-01-01 15:13:45																	10		Fixation	849	753	322	0	1
2.2.9999.9999	Loi	Loi20121109	Rec 01	2016-11-10	32022	1024 x 768	Tobii Fixation Filter	Exp1_Misaki_vs_Shoubou_3.avi	0	0	1024	768	Segment 1	1441	7533	6092					5205	1904-01-01 15:13:45																	10		Fixation	849	753	322	0	1
2.2.9999.9999	Loi	Loi20121109	Rec 01	2016-11-10	32022	1024 x 768	Tobii Fixation Filter	Exp1_Misaki_vs_Shoubou_3.avi	0	0	1024	768	Segment 1	1441	7533	6092					5221	1904-01-01 15:13:45																	10		Fixation	849	753	322	0	1
2.2.9999.9999	Loi	Loi20121109	Rec 01	2016-11-10	32022	1024 x 768	Tobii Fixation Filter	Exp1_Misaki_vs_Shoubou_3.avi	0	0	1024	768	Segment 1	1441	7533	6092					5238	1904-01-01 15:13:45																	10		Fixation	849	753	322	0	1
2.2.9999.9999	Loi	Loi20121109	Rec 01	2016-11-10	32022	1024 x 768	Tobii Fixation Filter	Exp1_Misaki_vs_Shoubou_3.avi	0	0	1024	768	Segment 1	1441	7533	6092					5255	1904-01-01 15:13:45																	10		Fixation	849	753	322	0	1
2.2.9999.9999	Loi	Loi20121109	Rec 01	2016-11-10	32022	1024 x 768	Tobii Fixation Filter	Exp1_Misaki_vs_Shoubou_3.avi	0	0	1024	768	Segment 1	1441	7533	6092					5271	1904-01-01 15:13:45																	10		Fixation	849	753	322	0	1
2.2.9999.9999	Loi	Loi20121109	Rec 01	2016-11-10	32022	1024 x 768	Tobii Fixation Filter	Exp1_Misaki_vs_Shoubou_3.avi	0	0	1024	768	Segment 1	1441	7533	6092					5288	1904-01-01 15:13:45																	10		Fixation	849	753	322	0	1
2.2.9999.9999	Loi	Loi20121109	Rec 01	2016-11-10	32022	1024 x 768	Tobii Fixation Filter	Exp1_Misaki_vs_Shoubou_3.avi	0	0	1024	768	Segment 1	1441	7533	6092					5305	1904-01-01 15:13:45																	10		Fixation	849	753	322	0	1
2.2.9999.9999	Loi	Loi20121109	Rec 01	2016-11-10	32022	1024 x 768	Tobii Fixation Filter	Exp1_Misaki_vs_Shoubou_3.avi	0	0	1024	768	Segment 1	1441	7533	6092					5321	1904-01-01 15:13:45																	10		Fixation	849	753	322	0	1
2.2.9999.9999	Loi	Loi20121109	Rec 01	2016-11-10	32022	1024 x 768	Tobii Fixation Filter	Exp1_Misaki_vs_Shoubou_3.avi	0	0	1024	768	Segment 1	1441	7533	6092					5338	1904-01-01 15:13:45																	10		Fixation	849	753	322	0	1
2.2.9999.9999	Loi	Loi20121109	Rec 01	2016-11-10	32022	1024 x 768	Tobii Fixation Filter	Exp1_Misaki_vs_Shoubou_3.avi	0	0	1024	768	Segment 1	1441	7533	6092					5355	1904-01-01 15:13:45																	10		Fixation	849	753	322	0	1
2.2.9999.9999	Loi	Loi20121109	Rec 01	2016-11-10	32022	1024 x 768	Tobii Fixation Filter	Exp1_Misaki_vs_Shoubou_3.avi	0	0	1024	768	Segment 1	1441	7533	6092					5371	1904-01-01 15:13:45																	10		Fixation	849	753	322	0	1
2.2.9999.9999	Loi	Loi20121109	Rec 01	2016-11-10	32022	1024 x 768	Tobii Fixation Filter	Exp1_Misaki_vs_Shoubou_3.avi	0	0	1024	768	Segment 1	1441	7533	6092					5388	1904-01-01 15:13:45																	10		Fixation	849	753	322	0	1
2.2.9999.9999	Loi	Loi20121109	Rec 01	2016-11-10	32022	1024 x 768	Tobii Fixation Filter	Exp1_Misaki_vs_Shoubou_3.avi	0	0	1024	768	Segment 1	1441	7533	6092					5405	1904-01-01 15:13:45																	10		Fixation	849	753	322	0	1
2.2.9999.9999	Loi	Loi20121109	Rec 01	2016-11-10	32022	1024 x 768	Tobii Fixation Filter	Exp1_Misaki_vs_Shoubou_3.avi	0	0	1024	768	Segment 1	1441	7533	6092					5421	1904-01-01 15:13:45																	10		Fixation	849	753	322	0	1
2.2.9999.9999	Loi	Loi20121109	Rec 01	2016-11-10	32022	1024 x 768	Tobii Fixation Filter	Exp1_Misaki_vs_Shoubou_3.avi	0	0	1024	768	Segment 1	1441	7533	6092					5438	1904-01-01 15:13:45																	10		Fixation	849	753	322	0	1
2.2.9999.9999	Loi	Loi20121109	Rec 01	2016-11-10	32022	1024 x 768	Tobii Fixation Filter	Exp1_Misaki_vs_Shoubou_3.avi	0	0	1024	768	Segment 1	1441	7533	6092					5454	1904-01-01 15:13:45																	10		Fixation	849	753	322	0	1
2.2.9999.9999	Loi	Loi20121109	Rec 01	2016-11-10	32022	1024 x 768	Tobii Fixation Filter	Exp1_Misaki_vs_Shoubou_3.avi	0	0	1024	768	Segment 1	1441	7533	6092					5471	1904-01-01 15:13:45																	10		Fixation	849	753	322	0	1
2.2.9999.9999	Loi	Loi20121109	Rec 01	2016-11-10	32022	1024 x 768	Tobii Fixation Filter	Exp1_Misaki_vs_Shoubou_3.avi	0	0	1024	768	Segment 1	1441	7533	6092					5488	1904-01-01 15:13:45																	10		Fixation	849	753	322	0	1
2.2.9999.9999	Loi	Loi20121109	Rec 01	2016-11-10	32022	1024 x 768	Tobii Fixation Filter	Exp1_Misaki_vs_Shoubou_3.avi	0	0	1024	768	Segment 1	1441	7533	6092					5504	1904-01-01 15:13:45																	10		Fixation	849	753	322	0	1
2.2.9999.9999	Loi	Loi20121109	Rec 01	2016-11-10	32022	1024 x 768	Tobii Fixation Filter	Exp1_Misaki_vs_Shoubou_3.avi	0	0	1024	768	Segment 1	1441	7533	6092					5521	1904-01-01 15:13:45																	10		Fixation	849	753	322	0	1
2.2.9999.9999	Loi	Loi20121109	Rec 01	2016-11-10	32022	1024 x 768	Tobii Fixation Filter	Exp1_Misaki_vs_Shoubou_3.avi	0	0	1024	768	Segment 1	1441	7533	6092					5538	1904-01-01 15:13:45																	10		Fixation	849	753	322	0	1
2.2.9999.9999	Loi	Loi20121109	Rec 01	2016-11-10	32022	1024 x 768	Tobii Fixation Filter	Exp1_Misaki_vs_Shoubou_3.avi	0	0	1024	768	Segment 1	1441	7533	6092					5554	1904-01-01 15:13:45																	10		Fixation	849	753	322	0	1
2.2.9999.9999	Loi	Loi20121109	Rec 01	2016-11-10	32022	1024 x 768	Tobii Fixation Filter	Exp1_Misaki_vs_Shoubou_3.avi	0	0	1024	768	Segment 1	1441	7533	6092					5571	1904-01-01 15:13:45																	10		Fixation	849	753	322	0	1
2.2.9999.9999	Loi	Loi20121109	Rec 01	2016-11-10	32022	1024 x 768	Tobii Fixation Filter	Exp1_Misaki_vs_Shoubou_3.avi	0	0	1024	768	Segment 1	1441	7533	6092					5588	1904-01-01 15:13:45																	10		Fixation	849	753	322	0	1
2.2.9999.9999	Loi	Loi20121109	Rec 01	2016-11-10	32022	1024 x 768	Tobii Fixation Filter	Exp1_Misaki_vs_Shoubou_3.avi	0	0	1024	768	Segment 1	1441	7533	6092					5604	1904-01-01 15:13:45																	10		Fixation	849	753	322	0	1
2.2.9999.9999	Loi	Loi20121109	Rec 01	2016-11-10	32022	1024 x 768	Tobii Fixation Filter	Exp1_Misaki_vs_Shoubou_3.avi	0	0	1024	768	Segment 1	1441	7533	6092					5621	1904-01-01 15:13:45																	10		Fixation	849	753	322	0	1
2.2.9999.9999	Loi	Loi20121109	Rec 01	2016-11-10	32022	1024 x 768	Tobii Fixation Filter	Exp1_Misaki_vs_Shoubou_3.avi	0	0	1024	768	Segment 1	1441	7533	6092					5638	1904-01-01 15:13:45																	10		Fixation	849	753	322	0	1
2.2.9999.9999	Loi	Loi20121109	Rec 01	2016-11-10	32022	1024 x 768	Tobii Fixation Filter	Exp1_Misaki_vs_Shoubou_3.avi	0	0	1024	768	Segment 1	1441	7533	6092					5654	1904-01-01 15:13:45																	10		Fixation	849	753	322	0	1
2.2.9999.9999	Loi	Loi20121109	Rec 01	2016-11-10	32022	1024 x 768	Tobii Fixation Filter	Exp1_Misaki_vs_Shoubou_3.avi	0	0	1024	768	Segment 1	1441	7533	6092					5671	1904-01-01 15:13:45																	10		Fixation	849	753	322	0	1
2.2.9999.9999	Loi	Loi20121109	Rec 01	2016-11-10	32022	1024 x 768	Tobii Fixation Filter	Exp1_Misaki_vs_Shoubou_3.avi	0	0	1024	768	Segment 1	1441	7533	6092					5688	1904-01-01 15:13:45																	10		Fixation	849	753	322	0	1
2.2.9999.9999	Loi	Loi20121109	Rec 01	2016-11-10	32022	1024 x 768	Tobii Fixation Filter	Exp1_Misaki_vs_Shoubou_3.avi	0	0	1024	768	Segment 1	1441	7533	6092					5704	1904-01-01 15:13:45																	10		Fixation	849	753	322	0	1
2.2.9999.9999	Loi	Loi20121109	Rec 01	2016-11-10	32022	1024 x 768	Tobii Fixation Filter	Exp1_Misaki_vs_Shoubou_3.avi	0	0	1024	768	Segment 1	1441	7533	6092					5721	1904-01-01 15:13:45																	10		Fixation	849	753	322	0	1
2.2.9999.9999	Loi	Loi20121109	Rec 01	2016-11-10	32022	1024 x 768	Tobii Fixation Filter	Exp1_Misaki_vs_Shoubou_3.avi	0	0	1024	768	Segment 1	1441	7533	6092					5738	1904-01-01 15:13:45																	10		Fixation	849	753	322	0	1
2.2.9999.9999	Loi	Loi20121109	Rec 01	2016-11-10	32022	1024 x 768	Tobii Fixation Filter	Exp1_Misaki_vs_Shoubou_3.avi	0	0	1024	768	Segment 1	1441	7533	6092					5754	1904-01-01 15:13:45																	10		Fixation	849	753	322	0	1
2.2.9999.9999	Loi	Loi20121109	Rec 01	2016-11-10	32022	1024 x 768	Tobii Fixation Filter	Exp1_Misaki_vs_Shoubou_3.avi	0	0	1024	768	Segment 1	1441	7533	6092					5771	1904-01-01 15:13:45																	10		Fixation	849	753	322	0	1
2.2.9999.9999	Loi	Loi20121109	Rec 01	2016-11-10	32022	1024 x 768	Tobii Fixation Filter	Exp1_Misaki_vs_Shoubou_3.avi	0	0	1024	768	Segment 1	1441	7533	6092					5788	1904-01-01 15:13:45																	10		Fixation	849	753	322	0	1
2.2.9999.9999	Loi	Loi20121109	Rec 01	2016-11-10	32022	1024 x 768	Tobii Fixation Filter	Exp1_Misaki_vs_Shoubou_3.avi	0	0	1024	768	Segment 1	1441	7533	6092					5804	1904-01-01 15:13:45																	10		Fixation	849	753	322	0	1
2.2.9999.9999	Loi	Loi20121109	Rec 01	2016-11-10	32022	1024 x 768	Tobii Fixation Filter	Exp1_Misaki_vs_Shoubou_3.avi	0	0	1024	768	Segment 1	1441	7533	6092					5821	1904-01-01 15:13:45																	10		Fixation	849	753	322	0	1
2.2.9999.9999	Loi	Loi20121109	Rec 01	2016-11-10	32022	1024 x 768	Tobii Fixation Filter	Exp1_Misaki_vs_Shoubou_3.avi	0	0	1024	768	Segment 1	1441	7533	6092					5838	1904-01-01 15:13:45																	11		Fixation	300	759	510	0	1
2.2.9999.9999	Loi	Loi20121109	Rec 01	2016-11-10	32022	1024 x 768	Tobii Fixation Filter	Exp1_Misaki_vs_Shoubou_3.avi	0	0	1024	768	Segment 1	1441	7533	6092					5854	1904-01-01 15:13:45																	11		Fixation	300	759	510	0	1
2.2.9999.9999	Loi	Loi20121109	Rec 01	2016-11-10	32022	1024 x 768	Tobii Fixation Filter	Exp1_Misaki_vs_Shoubou_3.avi	0	0	1024	768	Segment 1	1441	7533	6092					5871	1904-01-01 15:13:45																	11		Fixation	300	759	510	0	1
2.2.9999.9999	Loi	Loi20121109	Rec 01	2016-11-10	32022	1024 x 768	Tobii Fixation Filter	Exp1_Misaki_vs_Shoubou_3.avi	0	0	1024	768	Segment 1	1441	7533	6092					5888	1904-01-01 15:13:45																	11		Fixation	300	759	510	0	1
2.2.9999.9999	Loi	Loi20121109	Rec 01	2016-11-10	32022	1024 x 768	Tobii Fixation Filter	Exp1_Misaki_vs_Shoubou_3.avi	0	0	1024	768	Segment 1	1441	7533	6092					5904	1904-01-01 15:13:45																	11		Fixation	300	759	510	0	1
2.2.9999.9999	Loi	Loi20121109	Rec 01	2016-11-10	32022	1024 x 768	Tobii Fixation Filter	Exp1_Misaki_vs_Shoubou_3.avi	0	0	1024	768	Segment 1	1441	7533	6092					5921	1904-01-01 15:13:45																	11		Fixation	300	759	510	0	1
2.2.9999.9999	Loi	Loi20121109	Rec 01	2016-11-10	32022	1024 x 768	Tobii Fixation Filter	Exp1_Misaki_vs_Shoubou_3.avi	0	0	1024	768	Segment 1	1441	7533	6092					5938	1904-01-01 15:13:45																	11		Fixation	300	759	510	0	1
2.2.9999.9999	Loi	Loi20121109	Rec 01	2016-11-10	32022	1024 x 768	Tobii Fixation Filter	Exp1_Misaki_vs_Shoubou_3.avi	0	0	1024	768	Segment 1	1441	7533	6092					5954	1904-01-01 15:13:45																	11		Fixation	300	759	510	0	1
2.2.9999.9999	Loi	Loi20121109	Rec 01	2016-11-10	32022	1024 x 768	Tobii Fixation Filter	Exp1_Misaki_vs_Shoubou_3.avi	0	0	1024	768	Segment 1	1441	7533	6092					5971	1904-01-01 15:13:45																	11		Fixation	300	759	510	0	1
2.2.9999.9999	Loi	Loi20121109	Rec 01	2016-11-10	32022	1024 x 768	Tobii Fixation Filter	Exp1_Misaki_vs_Shoubou_3.avi	0	0	1024	768	Segment 1	1441	7533	6092					5987	1904-01-01 15:13:45																	11		Fixation	300	759	510	0	1
2.2.9999.9999	Loi	Loi20121109	Rec 01	2016-11-10	32022	1024 x 768	Tobii Fixation Filter	Exp1_Misaki_vs_Shoubou_3.avi	0	0	1024	768	Segment 1	1441	7533	6092					6004	1904-01-01 15:13:46																	11		Fixation	300	759	510	0	1
2.2.9999.9999	Loi	Loi20121109	Rec 01	2016-11-10	32022	1024 x 768	Tobii Fixation Filter	Exp1_Misaki_vs_Shoubou_3.avi	0	0	1024	768	Segment 1	1441	7533	6092					6021	1904-01-01 15:13:46																	11		Fixation	300	759	510	0	1
2.2.9999.9999	Loi	Loi20121109	Rec 01	2016-11-10	32022	1024 x 768	Tobii Fixation Filter	Exp1_Misaki_vs_Shoubou_3.avi	0	0	1024	768	Segment 1	1441	7533	6092					6037	1904-01-01 15:13:46																	11		Fixation	300	759	510	0	1
2.2.9999.9999	Loi	Loi20121109	Rec 01	2016-11-10	32022	1024 x 768	Tobii Fixation Filter	Exp1_Misaki_vs_Shoubou_3.avi	0	0	1024	768	Segment 1	1441	7533	6092					6054	1904-01-01 15:13:46																	11		Fixation	300	759	510	0	1
2.2.9999.9999	Loi	Loi20121109	Rec 01	2016-11-10	32022	1024 x 768	Tobii Fixation Filter	Exp1_Misaki_vs_Shoubou_3.avi	0	0	1024	768	Segment 1	1441	7533	6092					6071	1904-01-01 15:13:46																	11		Fixation	300	759	510	0	1
2.2.9999.9999	Loi	Loi20121109	Rec 01	2016-11-10	32022	1024 x 768	Tobii Fixation Filter	Exp1_Misaki_vs_Shoubou_3.avi	0	0	1024	768	Segment 1	1441	7533	6092					6087	1904-01-01 15:13:46																	11		Fixation	300	759	510	0	1
2.2.9999.9999	Loi	Loi20121109	Rec 01	2016-11-10	32022	1024 x 768	Tobii Fixation Filter	Exp1_Misaki_vs_Shoubou_3.avi	0	0	1024	768	Segment 1	1441	7533	6092					6104	1904-01-01 15:13:46																	11		Fixation	300	759	510	0	1
2.2.9999.9999	Loi	Loi20121109	Rec 01	2016-11-10	32022	1024 x 768	Tobii Fixation Filter	Exp1_Misaki_vs_Shoubou_3.avi	0	0	1024	768	Segment 1	1441	7533	6092					6121	1904-01-01 15:13:46																	11		Fixation	300	759	510	0	1
2.2.9999.9999	Loi	Loi20121109	Rec 01	2016-11-10	32022	1024 x 768	Tobii Fixation Filter	Exp1_Misaki_vs_Shoubou_3.avi	0	0	1024	768	Segment 1	1441	7533	6092					6137	1904-01-01 15:13:46																			Unclassified	133			0	0
2.2.9999.9999	Loi	Loi20121109	Rec 01	2016-11-10	32022	1024 x 768	Tobii Fixation Filter	Exp1_Misaki_vs_Shoubou_3.avi	0	0	1024	768	Segment 1	1441	7533	6092					6154	1904-01-01 15:13:46																			Unclassified	133			0	0
2.2.9999.9999	Loi	Loi20121109	Rec 01	2016-11-10	32022	1024 x 768	Tobii Fixation Filter	Exp1_Misaki_vs_Shoubou_3.avi	0	0	1024	768	Segment 1	1441	7533	6092					6171	1904-01-01 15:13:46																			Unclassified	133			0	0
2.2.9999.9999	Loi	Loi20121109	Rec 01	2016-11-10	32022	1024 x 768	Tobii Fixation Filter	Exp1_Misaki_vs_Shoubou_3.avi	0	0	1024	768	Segment 1	1441	7533	6092					6187	1904-01-01 15:13:46																			Unclassified	133			0	0
2.2.9999.9999	Loi	Loi20121109	Rec 01	2016-11-10	32022	1024 x 768	Tobii Fixation Filter	Exp1_Misaki_vs_Shoubou_3.avi	0	0	1024	768	Segment 1	1441	7533	6092					6204	1904-01-01 15:13:46																			Unclassified	133			0	0
2.2.9999.9999	Loi	Loi20121109	Rec 01	2016-11-10	32022	1024 x 768	Tobii Fixation Filter	Exp1_Misaki_vs_Shoubou_3.avi	0	0	1024	768	Segment 1	1441	7533	6092					6221	1904-01-01 15:13:46																			Unclassified	133			0	0
2.2.9999.9999	Loi	Loi20121109	Rec 01	2016-11-10	32022	1024 x 768	Tobii Fixation Filter	Exp1_Misaki_vs_Shoubou_3.avi	0	0	1024	768	Segment 1	1441	7533	6092					6237	1904-01-01 15:13:46																			Unclassified	133			0	0
2.2.9999.9999	Loi	Loi20121109	Rec 01	2016-11-10	32022	1024 x 768	Tobii Fixation Filter	Exp1_Misaki_vs_Shoubou_3.avi	0	0	1024	768	Segment 1	1441	7533	6092					6254	1904-01-01 15:13:46																			Unclassified	133			0	0
2.2.9999.9999	Loi	Loi20121109	Rec 01	2016-11-10	32022	1024 x 768	Tobii Fixation Filter	Exp1_Misaki_vs_Shoubou_3.avi	0	0	1024	768	Segment 1	1441	7533	6092					6271	1904-01-01 15:13:46																	12		Fixation	1982	737	311	0	1
2.2.9999.9999	Loi	Loi20121109	Rec 01	2016-11-10	32022	1024 x 768	Tobii Fixation Filter	Exp1_Misaki_vs_Shoubou_3.avi	0	0	1024	768	Segment 1	1441	7533	6092					6287	1904-01-01 15:13:46																	12		Fixation	1982	737	311	0	1
2.2.9999.9999	Loi	Loi20121109	Rec 01	2016-11-10	32022	1024 x 768	Tobii Fixation Filter	Exp1_Misaki_vs_Shoubou_3.avi	0	0	1024	768	Segment 1	1441	7533	6092					6304	1904-01-01 15:13:46																	12		Fixation	1982	737	311	0	1
2.2.9999.9999	Loi	Loi20121109	Rec 01	2016-11-10	32022	1024 x 768	Tobii Fixation Filter	Exp1_Misaki_vs_Shoubou_3.avi	0	0	1024	768	Segment 1	1441	7533	6092					6320	1904-01-01 15:13:46																	12		Fixation	1982	737	311	0	1
2.2.9999.9999	Loi	Loi20121109	Rec 01	2016-11-10	32022	1024 x 768	Tobii Fixation Filter	Exp1_Misaki_vs_Shoubou_3.avi	0	0	1024	768	Segment 1	1441	7533	6092					6337	1904-01-01 15:13:46																	12		Fixation	1982	737	311	0	1
2.2.9999.9999	Loi	Loi20121109	Rec 01	2016-11-10	32022	1024 x 768	Tobii Fixation Filter	Exp1_Misaki_vs_Shoubou_3.avi	0	0	1024	768	Segment 1	1441	7533	6092					6354	1904-01-01 15:13:46																	12		Fixation	1982	737	311	0	1
2.2.9999.9999	Loi	Loi20121109	Rec 01	2016-11-10	32022	1024 x 768	Tobii Fixation Filter	Exp1_Misaki_vs_Shoubou_3.avi	0	0	1024	768	Segment 1	1441	7533	6092					6370	1904-01-01 15:13:46																	12		Fixation	1982	737	311	0	1
2.2.9999.9999	Loi	Loi20121109	Rec 01	2016-11-10	32022	1024 x 768	Tobii Fixation Filter	Exp1_Misaki_vs_Shoubou_3.avi	0	0	1024	768	Segment 1	1441	7533	6092					6387	1904-01-01 15:13:46																	12		Fixation	1982	737	311	0	1
2.2.9999.9999	Loi	Loi20121109	Rec 01	2016-11-10	32022	1024 x 768	Tobii Fixation Filter	Exp1_Misaki_vs_Shoubou_3.avi	0	0	1024	768	Segment 1	1441	7533	6092					6404	1904-01-01 15:13:46																	12		Fixation	1982	737	311	0	1
2.2.9999.9999	Loi	Loi20121109	Rec 01	2016-11-10	32022	1024 x 768	Tobii Fixation Filter	Exp1_Misaki_vs_Shoubou_3.avi	0	0	1024	768	Segment 1	1441	7533	6092					6420	1904-01-01 15:13:46																	12		Fixation	1982	737	311	0	1
2.2.9999.9999	Loi	Loi20121109	Rec 01	2016-11-10	32022	1024 x 768	Tobii Fixation Filter	Exp1_Misaki_vs_Shoubou_3.avi	0	0	1024	768	Segment 1	1441	7533	6092					6437	1904-01-01 15:13:46																	12		Fixation	1982	737	311	0	1
2.2.9999.9999	Loi	Loi20121109	Rec 01	2016-11-10	32022	1024 x 768	Tobii Fixation Filter	Exp1_Misaki_vs_Shoubou_3.avi	0	0	1024	768	Segment 1	1441	7533	6092					6454	1904-01-01 15:13:46																	12		Fixation	1982	737	311	0	1
2.2.9999.9999	Loi	Loi20121109	Rec 01	2016-11-10	32022	1024 x 768	Tobii Fixation Filter	Exp1_Misaki_vs_Shoubou_3.avi	0	0	1024	768	Segment 1	1441	7533	6092					6470	1904-01-01 15:13:46																	12		Fixation	1982	737	311	0	1
2.2.9999.9999	Loi	Loi20121109	Rec 01	2016-11-10	32022	1024 x 768	Tobii Fixation Filter	Exp1_Misaki_vs_Shoubou_3.avi	0	0	1024	768	Segment 1	1441	7533	6092					6487	1904-01-01 15:13:46																	12		Fixation	1982	737	311	0	1
2.2.9999.9999	Loi	Loi20121109	Rec 01	2016-11-10	32022	1024 x 768	Tobii Fixation Filter	Exp1_Misaki_vs_Shoubou_3.avi	0	0	1024	768	Segment 1	1441	7533	6092					6504	1904-01-01 15:13:46																	12		Fixation	1982	737	311	0	1
2.2.9999.9999	Loi	Loi20121109	Rec 01	2016-11-10	32022	1024 x 768	Tobii Fixation Filter	Exp1_Misaki_vs_Shoubou_3.avi	0	0	1024	768	Segment 1	1441	7533	6092					6520	1904-01-01 15:13:46																	12		Fixation	1982	737	311	0	1
2.2.9999.9999	Loi	Loi20121109	Rec 01	2016-11-10	32022	1024 x 768	Tobii Fixation Filter	Exp1_Misaki_vs_Shoubou_3.avi	0	0	1024	768	Segment 1	1441	7533	6092					6537	1904-01-01 15:13:46																	12		Fixation	1982	737	311	0	1
2.2.9999.9999	Loi	Loi20121109	Rec 01	2016-11-10	32022	1024 x 768	Tobii Fixation Filter	Exp1_Misaki_vs_Shoubou_3.avi	0	0	1024	768	Segment 1	1441	7533	6092					6554	1904-01-01 15:13:46																	12		Fixation	1982	737	311	0	1
2.2.9999.9999	Loi	Loi20121109	Rec 01	2016-11-10	32022	1024 x 768	Tobii Fixation Filter	Exp1_Misaki_vs_Shoubou_3.avi	0	0	1024	768	Segment 1	1441	7533	6092					6570	1904-01-01 15:13:46																	12		Fixation	1982	737	311	0	1
2.2.9999.9999	Loi	Loi20121109	Rec 01	2016-11-10	32022	1024 x 768	Tobii Fixation Filter	Exp1_Misaki_vs_Shoubou_3.avi	0	0	1024	768	Segment 1	1441	7533	6092					6587	1904-01-01 15:13:46																	12		Fixation	1982	737	311	0	1
2.2.9999.9999	Loi	Loi20121109	Rec 01	2016-11-10	32022	1024 x 768	Tobii Fixation Filter	Exp1_Misaki_vs_Shoubou_3.avi	0	0	1024	768	Segment 1	1441	7533	6092					6604	1904-01-01 15:13:46																	12		Fixation	1982	737	311	0	1
2.2.9999.9999	Loi	Loi20121109	Rec 01	2016-11-10	32022	1024 x 768	Tobii Fixation Filter	Exp1_Misaki_vs_Shoubou_3.avi	0	0	1024	768	Segment 1	1441	7533	6092					6620	1904-01-01 15:13:46																	12		Fixation	1982	737	311	0	1
2.2.9999.9999	Loi	Loi20121109	Rec 01	2016-11-10	32022	1024 x 768	Tobii Fixation Filter	Exp1_Misaki_vs_Shoubou_3.avi	0	0	1024	768	Segment 1	1441	7533	6092					6637	1904-01-01 15:13:46																	12		Fixation	1982	737	311	0	1
2.2.9999.9999	Loi	Loi20121109	Rec 01	2016-11-10	32022	1024 x 768	Tobii Fixation Filter	Exp1_Misaki_vs_Shoubou_3.avi	0	0	1024	768	Segment 1	1441	7533	6092					6654	1904-01-01 15:13:46																	12		Fixation	1982	737	311	0	1
2.2.9999.9999	Loi	Loi20121109	Rec 01	2016-11-10	32022	1024 x 768	Tobii Fixation Filter	Exp1_Misaki_vs_Shoubou_3.avi	0	0	1024	768	Segment 1	1441	7533	6092					6670	1904-01-01 15:13:46																	12		Fixation	1982	737	311	0	1
2.2.9999.9999	Loi	Loi20121109	Rec 01	2016-11-10	32022	1024 x 768	Tobii Fixation Filter	Exp1_Misaki_vs_Shoubou_3.avi	0	0	1024	768	Segment 1	1441	7533	6092					6687	1904-01-01 15:13:46																	12		Fixation	1982	737	311	0	1
2.2.9999.9999	Loi	Loi20121109	Rec 01	2016-11-10	32022	1024 x 768	Tobii Fixation Filter	Exp1_Misaki_vs_Shoubou_3.avi	0	0	1024	768	Segment 1	1441	7533	6092					6704	1904-01-01 15:13:46																	12		Fixation	1982	737	311	0	1
2.2.9999.9999	Loi	Loi20121109	Rec 01	2016-11-10	32022	1024 x 768	Tobii Fixation Filter	Exp1_Misaki_vs_Shoubou_3.avi	0	0	1024	768	Segment 1	1441	7533	6092					6720	1904-01-01 15:13:46																	12		Fixation	1982	737	311	0	1
2.2.9999.9999	Loi	Loi20121109	Rec 01	2016-11-10	32022	1024 x 768	Tobii Fixation Filter	Exp1_Misaki_vs_Shoubou_3.avi	0	0	1024	768	Segment 1	1441	7533	6092					6737	1904-01-01 15:13:46																	12		Fixation	1982	737	311	0	1
2.2.9999.9999	Loi	Loi20121109	Rec 01	2016-11-10	32022	1024 x 768	Tobii Fixation Filter	Exp1_Misaki_vs_Shoubou_3.avi	0	0	1024	768	Segment 1	1441	7533	6092					6754	1904-01-01 15:13:46																	12		Fixation	1982	737	311	0	1
2.2.9999.9999	Loi	Loi20121109	Rec 01	2016-11-10	32022	1024 x 768	Tobii Fixation Filter	Exp1_Misaki_vs_Shoubou_3.avi	0	0	1024	768	Segment 1	1441	7533	6092					6770	1904-01-01 15:13:46																	12		Fixation	1982	737	311	0	1
2.2.9999.9999	Loi	Loi20121109	Rec 01	2016-11-10	32022	1024 x 768	Tobii Fixation Filter	Exp1_Misaki_vs_Shoubou_3.avi	0	0	1024	768	Segment 1	1441	7533	6092					6787	1904-01-01 15:13:46																	12		Fixation	1982	737	311	0	1
2.2.9999.9999	Loi	Loi20121109	Rec 01	2016-11-10	32022	1024 x 768	Tobii Fixation Filter	Exp1_Misaki_vs_Shoubou_3.avi	0	0	1024	768	Segment 1	1441	7533	6092					6804	1904-01-01 15:13:46																	12		Fixation	1982	737	311	0	1
2.2.9999.9999	Loi	Loi20121109	Rec 01	2016-11-10	32022	1024 x 768	Tobii Fixation Filter	Exp1_Misaki_vs_Shoubou_3.avi	0	0	1024	768	Segment 1	1441	7533	6092					6820	1904-01-01 15:13:46																	12		Fixation	1982	737	311	0	1
2.2.9999.9999	Loi	Loi20121109	Rec 01	2016-11-10	32022	1024 x 768	Tobii Fixation Filter	Exp1_Misaki_vs_Shoubou_3.avi	0	0	1024	768	Segment 1	1441	7533	6092					6837	1904-01-01 15:13:46																	12		Fixation	1982	737	311	0	1
2.2.9999.9999	Loi	Loi20121109	Rec 01	2016-11-10	32022	1024 x 768	Tobii Fixation Filter	Exp1_Misaki_vs_Shoubou_3.avi	0	0	1024	768	Segment 1	1441	7533	6092					6853	1904-01-01 15:13:46																	12		Fixation	1982	737	311	0	1
2.2.9999.9999	Loi	Loi20121109	Rec 01	2016-11-10	32022	1024 x 768	Tobii Fixation Filter	Exp1_Misaki_vs_Shoubou_3.avi	0	0	1024	768	Segment 1	1441	7533	6092					6870	1904-01-01 15:13:46																	12		Fixation	1982	737	311	0	1
2.2.9999.9999	Loi	Loi20121109	Rec 01	2016-11-10	32022	1024 x 768	Tobii Fixation Filter	Exp1_Misaki_vs_Shoubou_3.avi	0	0	1024	768	Segment 1	1441	7533	6092					6887	1904-01-01 15:13:46																	12		Fixation	1982	737	311	0	1
2.2.9999.9999	Loi	Loi20121109	Rec 01	2016-11-10	32022	1024 x 768	Tobii Fixation Filter	Exp1_Misaki_vs_Shoubou_3.avi	0	0	1024	768	Segment 1	1441	7533	6092					6903	1904-01-01 15:13:46																	12		Fixation	1982	737	311	0	1
2.2.9999.9999	Loi	Loi20121109	Rec 01	2016-11-10	32022	1024 x 768	Tobii Fixation Filter	Exp1_Misaki_vs_Shoubou_3.avi	0	0	1024	768	Segment 1	1441	7533	6092					6920	1904-01-01 15:13:46																	12		Fixation	1982	737	311	0	1
2.2.9999.9999	Loi	Loi20121109	Rec 01	2016-11-10	32022	1024 x 768	Tobii Fixation Filter	Exp1_Misaki_vs_Shoubou_3.avi	0	0	1024	768	Segment 1	1441	7533	6092					6937	1904-01-01 15:13:46																	12		Fixation	1982	737	311	0	1
2.2.9999.9999	Loi	Loi20121109	Rec 01	2016-11-10	32022	1024 x 768	Tobii Fixation Filter	Exp1_Misaki_vs_Shoubou_3.avi	0	0	1024	768	Segment 1	1441	7533	6092					6953	1904-01-01 15:13:46																	12		Fixation	1982	737	311	0	1
2.2.9999.9999	Loi	Loi20121109	Rec 01	2016-11-10	32022	1024 x 768	Tobii Fixation Filter	Exp1_Misaki_vs_Shoubou_3.avi	0	0	1024	768	Segment 1	1441	7533	6092					6970	1904-01-01 15:13:46																	12		Fixation	1982	737	311	0	1
2.2.9999.9999	Loi	Loi20121109	Rec 01	2016-11-10	32022	1024 x 768	Tobii Fixation Filter	Exp1_Misaki_vs_Shoubou_3.avi	0	0	1024	768	Segment 1	1441	7533	6092					6987	1904-01-01 15:13:46																	12		Fixation	1982	737	311	0	1
2.2.9999.9999	Loi	Loi20121109	Rec 01	2016-11-10	32022	1024 x 768	Tobii Fixation Filter	Exp1_Misaki_vs_Shoubou_3.avi	0	0	1024	768	Segment 1	1441	7533	6092					7003	1904-01-01 15:13:47																	12		Fixation	1982	737	311	0	1
2.2.9999.9999	Loi	Loi20121109	Rec 01	2016-11-10	32022	1024 x 768	Tobii Fixation Filter	Exp1_Misaki_vs_Shoubou_3.avi	0	0	1024	768	Segment 1	1441	7533	6092					7020	1904-01-01 15:13:47																	12		Fixation	1982	737	311	0	1
2.2.9999.9999	Loi	Loi20121109	Rec 01	2016-11-10	32022	1024 x 768	Tobii Fixation Filter	Exp1_Misaki_vs_Shoubou_3.avi	0	0	1024	768	Segment 1	1441	7533	6092					7037	1904-01-01 15:13:47																	12		Fixation	1982	737	311	0	1
2.2.9999.9999	Loi	Loi20121109	Rec 01	2016-11-10	32022	1024 x 768	Tobii Fixation Filter	Exp1_Misaki_vs_Shoubou_3.avi	0	0	1024	768	Segment 1	1441	7533	6092					7053	1904-01-01 15:13:47																	12		Fixation	1982	737	311	0	1
2.2.9999.9999	Loi	Loi20121109	Rec 01	2016-11-10	32022	1024 x 768	Tobii Fixation Filter	Exp1_Misaki_vs_Shoubou_3.avi	0	0	1024	768	Segment 1	1441	7533	6092					7070	1904-01-01 15:13:47																	12		Fixation	1982	737	311	0	1
2.2.9999.9999	Loi	Loi20121109	Rec 01	2016-11-10	32022	1024 x 768	Tobii Fixation Filter	Exp1_Misaki_vs_Shoubou_3.avi	0	0	1024	768	Segment 1	1441	7533	6092					7087	1904-01-01 15:13:47																	12		Fixation	1982	737	311	0	1
2.2.9999.9999	Loi	Loi20121109	Rec 01	2016-11-10	32022	1024 x 768	Tobii Fixation Filter	Exp1_Misaki_vs_Shoubou_3.avi	0	0	1024	768	Segment 1	1441	7533	6092					7103	1904-01-01 15:13:47																	12		Fixation	1982	737	311	0	1
2.2.9999.9999	Loi	Loi20121109	Rec 01	2016-11-10	32022	1024 x 768	Tobii Fixation Filter	Exp1_Misaki_vs_Shoubou_3.avi	0	0	1024	768	Segment 1	1441	7533	6092					7120	1904-01-01 15:13:47																	12		Fixation	1982	737	311	0	1
2.2.9999.9999	Loi	Loi20121109	Rec 01	2016-11-10	32022	1024 x 768	Tobii Fixation Filter	Exp1_Misaki_vs_Shoubou_3.avi	0	0	1024	768	Segment 1	1441	7533	6092					7137	1904-01-01 15:13:47																	12		Fixation	1982	737	311	0	1
2.2.9999.9999	Loi	Loi20121109	Rec 01	2016-11-10	32022	1024 x 768	Tobii Fixation Filter	Exp1_Misaki_vs_Shoubou_3.avi	0	0	1024	768	Segment 1	1441	7533	6092					7153	1904-01-01 15:13:47																	12		Fixation	1982	737	311	0	1
2.2.9999.9999	Loi	Loi20121109	Rec 01	2016-11-10	32022	1024 x 768	Tobii Fixation Filter	Exp1_Misaki_vs_Shoubou_3.avi	0	0	1024	768	Segment 1	1441	7533	6092					7170	1904-01-01 15:13:47																	12		Fixation	1982	737	311	0	1
2.2.9999.9999	Loi	Loi20121109	Rec 01	2016-11-10	32022	1024 x 768	Tobii Fixation Filter	Exp1_Misaki_vs_Shoubou_3.avi	0	0	1024	768	Segment 1	1441	7533	6092					7186	1904-01-01 15:13:47																	12		Fixation	1982	737	311	0	1
2.2.9999.9999	Loi	Loi20121109	Rec 01	2016-11-10	32022	1024 x 768	Tobii Fixation Filter	Exp1_Misaki_vs_Shoubou_3.avi	0	0	1024	768	Segment 1	1441	7533	6092					7203	1904-01-01 15:13:47																	12		Fixation	1982	737	311	0	1
2.2.9999.9999	Loi	Loi20121109	Rec 01	2016-11-10	32022	1024 x 768	Tobii Fixation Filter	Exp1_Misaki_vs_Shoubou_3.avi	0	0	1024	768	Segment 1	1441	7533	6092					7220	1904-01-01 15:13:47																	12		Fixation	1982	737	311	0	1
2.2.9999.9999	Loi	Loi20121109	Rec 01	2016-11-10	32022	1024 x 768	Tobii Fixation Filter	Exp1_Misaki_vs_Shoubou_3.avi	0	0	1024	768	Segment 1	1441	7533	6092					7236	1904-01-01 15:13:47																	12		Fixation	1982	737	311	0	1
2.2.9999.9999	Loi	Loi20121109	Rec 01	2016-11-10	32022	1024 x 768	Tobii Fixation Filter	Exp1_Misaki_vs_Shoubou_3.avi	0	0	1024	768	Segment 1	1441	7533	6092					7253	1904-01-01 15:13:47																	12		Fixation	1982	737	311	0	1
2.2.9999.9999	Loi	Loi20121109	Rec 01	2016-11-10	32022	1024 x 768	Tobii Fixation Filter	Exp1_Misaki_vs_Shoubou_3.avi	0	0	1024	768	Segment 1	1441	7533	6092					7270	1904-01-01 15:13:47																	12		Fixation	1982	737	311	0	1
2.2.9999.9999	Loi	Loi20121109	Rec 01	2016-11-10	32022	1024 x 768	Tobii Fixation Filter	Exp1_Misaki_vs_Shoubou_3.avi	0	0	1024	768	Segment 1	1441	7533	6092					7286	1904-01-01 15:13:47																	12		Fixation	1982	737	311	0	1
2.2.9999.9999	Loi	Loi20121109	Rec 01	2016-11-10	32022	1024 x 768	Tobii Fixation Filter	Exp1_Misaki_vs_Shoubou_3.avi	0	0	1024	768	Segment 1	1441	7533	6092					7303	1904-01-01 15:13:47																	12		Fixation	1982	737	311	0	1
2.2.9999.9999	Loi	Loi20121109	Rec 01	2016-11-10	32022	1024 x 768	Tobii Fixation Filter	Exp1_Misaki_vs_Shoubou_3.avi	0	0	1024	768	Segment 1	1441	7533	6092					7320	1904-01-01 15:13:47																	12		Fixation	1982	737	311	0	1
2.2.9999.9999	Loi	Loi20121109	Rec 01	2016-11-10	32022	1024 x 768	Tobii Fixation Filter	Exp1_Misaki_vs_Shoubou_3.avi	0	0	1024	768	Segment 1	1441	7533	6092					7337	1904-01-01 15:13:47																	12		Fixation	1982	737	311	0	1
2.2.9999.9999	Loi	Loi20121109	Rec 01	2016-11-10	32022	1024 x 768	Tobii Fixation Filter	Exp1_Misaki_vs_Shoubou_3.avi	0	0	1024	768	Segment 1	1441	7533	6092					7353	1904-01-01 15:13:47																	12		Fixation	1982	737	311	0	1
2.2.9999.9999	Loi	Loi20121109	Rec 01	2016-11-10	32022	1024 x 768	Tobii Fixation Filter	Exp1_Misaki_vs_Shoubou_3.avi	0	0	1024	768	Segment 1	1441	7533	6092					7370	1904-01-01 15:13:47																	12		Fixation	1982	737	311	0	1
2.2.9999.9999	Loi	Loi20121109	Rec 01	2016-11-10	32022	1024 x 768	Tobii Fixation Filter	Exp1_Misaki_vs_Shoubou_3.avi	0	0	1024	768	Segment 1	1441	7533	6092					7387	1904-01-01 15:13:47																	12		Fixation	1982	737	311	0	1
2.2.9999.9999	Loi	Loi20121109	Rec 01	2016-11-10	32022	1024 x 768	Tobii Fixation Filter	Exp1_Misaki_vs_Shoubou_3.avi	0	0	1024	768	Segment 1	1441	7533	6092					7403	1904-01-01 15:13:47																	12		Fixation	1982	737	311	0	1
2.2.9999.9999	Loi	Loi20121109	Rec 01	2016-11-10	32022	1024 x 768	Tobii Fixation Filter	Exp1_Misaki_vs_Shoubou_3.avi	0	0	1024	768	Segment 1	1441	7533	6092					7420	1904-01-01 15:13:47																	12		Fixation	1982	737	311	0	1
2.2.9999.9999	Loi	Loi20121109	Rec 01	2016-11-10	32022	1024 x 768	Tobii Fixation Filter	Exp1_Misaki_vs_Shoubou_3.avi	0	0	1024	768	Segment 1	1441	7533	6092					7437	1904-01-01 15:13:47																	12		Fixation	1982	737	311	0	1
2.2.9999.9999	Loi	Loi20121109	Rec 01	2016-11-10	32022	1024 x 768	Tobii Fixation Filter	Exp1_Misaki_vs_Shoubou_3.avi	0	0	1024	768	Segment 1	1441	7533	6092					7453	1904-01-01 15:13:47																	12		Fixation	1982	737	311	0	1
2.2.9999.9999	Loi	Loi20121109	Rec 01	2016-11-10	32022	1024 x 768	Tobii Fixation Filter	Exp1_Misaki_vs_Shoubou_3.avi	0	0	1024	768	Segment 1	1441	7533	6092					7470	1904-01-01 15:13:47																	12		Fixation	1982	737	311	0	1
2.2.9999.9999	Loi	Loi20121109	Rec 01	2016-11-10	32022	1024 x 768	Tobii Fixation Filter	Exp1_Misaki_vs_Shoubou_3.avi	0	0	1024	768	Segment 1	1441	7533	6092					7487	1904-01-01 15:13:47																	12		Fixation	1982	737	311	0	1
2.2.9999.9999	Loi	Loi20121109	Rec 01	2016-11-10	32022	1024 x 768	Tobii Fixation Filter	Exp1_Misaki_vs_Shoubou_3.avi	0	0	1024	768	Segment 1	1441	7533	6092					7503	1904-01-01 15:13:47																	12		Fixation	1982	737	311	0	1
2.2.9999.9999	Loi	Loi20121109	Rec 01	2016-11-10	32022	1024 x 768	Tobii Fixation Filter	Exp1_Misaki_vs_Shoubou_3.avi	0	0	1024	768	Segment 1	1441	7533	6092					7520	1904-01-01 15:13:47																	12		Fixation	1982	737	311	0	1
2.2.9999.9999	Loi	Loi20121109	Rec 01	2016-11-10	32022	1024 x 768	Tobii Fixation Filter	Exp1_Misaki_vs_Shoubou_3.avi	0	0	1024	768	Segment 1	1441	7533	6092					7533	1904-01-01 15:13:47										2	MovieEnd	Exp1_Misaki_vs_Shoubou_3.avi					12		Fixation	1982	737	311
2.2.9999.9999	Loi	Loi20121109	Rec 01	2016-11-10	32022	1024 x 768	Tobii Fixation Filter	Exp2_Jamba_vs_Roy-Lennon_cb_3.avi	0	0	1024	768	Segment 2	9653	15721	6068					9653	1904-01-01 15:13:49										1	MovieStart	Exp2_Jamba_vs_Roy-Lennon_cb_3.avi					1		Fixation	1216	506	258
2.2.9999.9999	Loi	Loi20121109	Rec 01	2016-11-10	32022	1024 x 768	Tobii Fixation Filter	Exp2_Jamba_vs_Roy-Lennon_cb_3.avi	0	0	1024	768	Segment 2	9653	15721	6068					9668	1904-01-01 15:13:49																	1		Fixation	1216	506	258			0	0
2.2.9999.9999	Loi	Loi20121109	Rec 01	2016-11-10	32022	1024 x 768	Tobii Fixation Filter	Exp2_Jamba_vs_Roy-Lennon_cb_3.avi	0	0	1024	768	Segment 2	9653	15721	6068					9685	1904-01-01 15:13:49																	1		Fixation	1216	506	258			0	0
2.2.9999.9999	Loi	Loi20121109	Rec 01	2016-11-10	32022	1024 x 768	Tobii Fixation Filter	Exp2_Jamba_vs_Roy-Lennon_cb_3.avi	0	0	1024	768	Segment 2	9653	15721	6068					9702	1904-01-01 15:13:49																	1		Fixation	1216	506	258			0	0
2.2.9999.9999	Loi	Loi20121109	Rec 01	2016-11-10	32022	1024 x 768	Tobii Fixation Filter	Exp2_Jamba_vs_Roy-Lennon_cb_3.avi	0	0	1024	768	Segment 2	9653	15721	6068					9718	1904-01-01 15:13:49																	1		Fixation	1216	506	258			0	0
2.2.9999.9999	Loi	Loi20121109	Rec 01	2016-11-10	32022	1024 x 768	Tobii Fixation Filter	Exp2_Jamba_vs_Roy-Lennon_cb_3.avi	0	0	1024	768	Segment 2	9653	15721	6068					9735	1904-01-01 15:13:49																	1		Fixation	1216	506	258			0	0
2.2.9999.9999	Loi	Loi20121109	Rec 01	2016-11-10	32022	1024 x 768	Tobii Fixation Filter	Exp2_Jamba_vs_Roy-Lennon_cb_3.avi	0	0	1024	768	Segment 2	9653	15721	6068					9752	1904-01-01 15:13:49																	1		Fixation	1216	506	258			0	0
2.2.9999.9999	Loi	Loi20121109	Rec 01	2016-11-10	32022	1024 x 768	Tobii Fixation Filter	Exp2_Jamba_vs_Roy-Lennon_cb_3.avi	0	0	1024	768	Segment 2	9653	15721	6068					9768	1904-01-01 15:13:49																	1		Fixation	1216	506	258			0	0
2.2.9999.9999	Loi	Loi20121109	Rec 01	2016-11-10	32022	1024 x 768	Tobii Fixation Filter	Exp2_Jamba_vs_Roy-Lennon_cb_3.avi	0	0	1024	768	Segment 2	9653	15721	6068					9785	1904-01-01 15:13:49																	1		Fixation	1216	506	258			0	0
2.2.9999.9999	Loi	Loi20121109	Rec 01	2016-11-10	32022	1024 x 768	Tobii Fixation Filter	Exp2_Jamba_vs_Roy-Lennon_cb_3.avi	0	0	1024	768	Segment 2	9653	15721	6068					9802	1904-01-01 15:13:49																	1		Fixation	1216	506	258			0	0
2.2.9999.9999	Loi	Loi20121109	Rec 01	2016-11-10	32022	1024 x 768	Tobii Fixation Filter	Exp2_Jamba_vs_Roy-Lennon_cb_3.avi	0	0	1024	768	Segment 2	9653	15721	6068					9818	1904-01-01 15:13:49																	1		Fixation	1216	506	258			0	0
2.2.9999.9999	Loi	Loi20121109	Rec 01	2016-11-10	32022	1024 x 768	Tobii Fixation Filter	Exp2_Jamba_vs_Roy-Lennon_cb_3.avi	0	0	1024	768	Segment 2	9653	15721	6068					9835	1904-01-01 15:13:49																	1		Fixation	1216	506	258			0	0
2.2.9999.9999	Loi	Loi20121109	Rec 01	2016-11-10	32022	1024 x 768	Tobii Fixation Filter	Exp2_Jamba_vs_Roy-Lennon_cb_3.avi	0	0	1024	768	Segment 2	9653	15721	6068					9852	1904-01-01 15:13:49																	2		Fixation	183	339	371			1	0
2.2.9999.9999	Loi	Loi20121109	Rec 01	2016-11-10	32022	1024 x 768	Tobii Fixation Filter	Exp2_Jamba_vs_Roy-Lennon_cb_3.avi	0	0	1024	768	Segment 2	9653	15721	6068					9868	1904-01-01 15:13:49																	2		Fixation	183	339	371			1	0
2.2.9999.9999	Loi	Loi20121109	Rec 01	2016-11-10	32022	1024 x 768	Tobii Fixation Filter	Exp2_Jamba_vs_Roy-Lennon_cb_3.avi	0	0	1024	768	Segment 2	9653	15721	6068					9885	1904-01-01 15:13:49																	2		Fixation	183	339	371			1	0
2.2.9999.9999	Loi	Loi20121109	Rec 01	2016-11-10	32022	1024 x 768	Tobii Fixation Filter	Exp2_Jamba_vs_Roy-Lennon_cb_3.avi	0	0	1024	768	Segment 2	9653	15721	6068					9902	1904-01-01 15:13:49																	2		Fixation	183	339	371			1	0
2.2.9999.9999	Loi	Loi20121109	Rec 01	2016-11-10	32022	1024 x 768	Tobii Fixation Filter	Exp2_Jamba_vs_Roy-Lennon_cb_3.avi	0	0	1024	768	Segment 2	9653	15721	6068					9918	1904-01-01 15:13:49																	2		Fixation	183	339	371			1	0
2.2.9999.9999	Loi	Loi20121109	Rec 01	2016-11-10	32022	1024 x 768	Tobii Fixation Filter	Exp2_Jamba_vs_Roy-Lennon_cb_3.avi	0	0	1024	768	Segment 2	9653	15721	6068					9935	1904-01-01 15:13:49																	2		Fixation	183	339	371			1	0
2.2.9999.9999	Loi	Loi20121109	Rec 01	2016-11-10	32022	1024 x 768	Tobii Fixation Filter	Exp2_Jamba_vs_Roy-Lennon_cb_3.avi	0	0	1024	768	Segment 2	9653	15721	6068					9952	1904-01-01 15:13:49																	2		Fixation	183	339	371			1	0
2.2.9999.9999	Loi	Loi20121109	Rec 01	2016-11-10	32022	1024 x 768	Tobii Fixation Filter	Exp2_Jamba_vs_Roy-Lennon_cb_3.avi	0	0	1024	768	Segment 2	9653	15721	6068					9968	1904-01-01 15:13:49																	2		Fixation	183	339	371			1	0
2.2.9999.9999	Loi	Loi20121109	Rec 01	2016-11-10	32022	1024 x 768	Tobii Fixation Filter	Exp2_Jamba_vs_Roy-Lennon_cb_3.avi	0	0	1024	768	Segment 2	9653	15721	6068					9985	1904-01-01 15:13:49																	2		Fixation	183	339	371			1	0
2.2.9999.9999	Loi	Loi20121109	Rec 01	2016-11-10	32022	1024 x 768	Tobii Fixation Filter	Exp2_Jamba_vs_Roy-Lennon_cb_3.avi	0	0	1024	768	Segment 2	9653	15721	6068					10001	1904-01-01 15:13:50																	2		Fixation	183	339	371			1	0
2.2.9999.9999	Loi	Loi20121109	Rec 01	2016-11-10	32022	1024 x 768	Tobii Fixation Filter	Exp2_Jamba_vs_Roy-Lennon_cb_3.avi	0	0	1024	768	Segment 2	9653	15721	6068					10018	1904-01-01 15:13:50																	2		Fixation	183	339	371			1	0
2.2.9999.9999	Loi	Loi20121109	Rec 01	2016-11-10	32022	1024 x 768	Tobii Fixation Filter	Exp2_Jamba_vs_Roy-Lennon_cb_3.avi	0	0	1024	768	Segment 2	9653	15721	6068					10035	1904-01-01 15:13:50																	3		Fixation	283	282	487			1	0
2.2.9999.9999	Loi	Loi20121109	Rec 01	2016-11-10	32022	1024 x 768	Tobii Fixation Filter	Exp2_Jamba_vs_Roy-Lennon_cb_3.avi	0	0	1024	768	Segment 2	9653	15721	6068					10051	1904-01-01 15:13:50																	3		Fixation	283	282	487			1	0
2.2.9999.9999	Loi	Loi20121109	Rec 01	2016-11-10	32022	1024 x 768	Tobii Fixation Filter	Exp2_Jamba_vs_Roy-Lennon_cb_3.avi	0	0	1024	768	Segment 2	9653	15721	6068					10068	1904-01-01 15:13:50																	3		Fixation	283	282	487			1	0
2.2.9999.9999	Loi	Loi20121109	Rec 01	2016-11-10	32022	1024 x 768	Tobii Fixation Filter	Exp2_Jamba_vs_Roy-Lennon_cb_3.avi	0	0	1024	768	Segment 2	9653	15721	6068					10085	1904-01-01 15:13:50																	3		Fixation	283	282	487			1	0
2.2.9999.9999	Loi	Loi20121109	Rec 01	2016-11-10	32022	1024 x 768	Tobii Fixation Filter	Exp2_Jamba_vs_Roy-Lennon_cb_3.avi	0	0	1024	768	Segment 2	9653	15721	6068					10101	1904-01-01 15:13:50																	3		Fixation	283	282	487			1	0
2.2.9999.9999	Loi	Loi20121109	Rec 01	2016-11-10	32022	1024 x 768	Tobii Fixation Filter	Exp2_Jamba_vs_Roy-Lennon_cb_3.avi	0	0	1024	768	Segment 2	9653	15721	6068					10118	1904-01-01 15:13:50																	3		Fixation	283	282	487			1	0
2.2.9999.9999	Loi	Loi20121109	Rec 01	2016-11-10	32022	1024 x 768	Tobii Fixation Filter	Exp2_Jamba_vs_Roy-Lennon_cb_3.avi	0	0	1024	768	Segment 2	9653	15721	6068					10135	1904-01-01 15:13:50																	3		Fixation	283	282	487			1	0
2.2.9999.9999	Loi	Loi20121109	Rec 01	2016-11-10	32022	1024 x 768	Tobii Fixation Filter	Exp2_Jamba_vs_Roy-Lennon_cb_3.avi	0	0	1024	768	Segment 2	9653	15721	6068					10151	1904-01-01 15:13:50																	3		Fixation	283	282	487			1	0
2.2.9999.9999	Loi	Loi20121109	Rec 01	2016-11-10	32022	1024 x 768	Tobii Fixation Filter	Exp2_Jamba_vs_Roy-Lennon_cb_3.avi	0	0	1024	768	Segment 2	9653	15721	6068					10168	1904-01-01 15:13:50																	3		Fixation	283	282	487			1	0
2.2.9999.9999	Loi	Loi20121109	Rec 01	2016-11-10	32022	1024 x 768	Tobii Fixation Filter	Exp2_Jamba_vs_Roy-Lennon_cb_3.avi	0	0	1024	768	Segment 2	9653	15721	6068					10185	1904-01-01 15:13:50																	3		Fixation	283	282	487			1	0
2.2.9999.9999	Loi	Loi20121109	Rec 01	2016-11-10	32022	1024 x 768	Tobii Fixation Filter	Exp2_Jamba_vs_Roy-Lennon_cb_3.avi	0	0	1024	768	Segment 2	9653	15721	6068					10201	1904-01-01 15:13:50																	3		Fixation	283	282	487			1	0
2.2.9999.9999	Loi	Loi20121109	Rec 01	2016-11-10	32022	1024 x 768	Tobii Fixation Filter	Exp2_Jamba_vs_Roy-Lennon_cb_3.avi	0	0	1024	768	Segment 2	9653	15721	6068					10218	1904-01-01 15:13:50																	3		Fixation	283	282	487			1	0
2.2.9999.9999	Loi	Loi20121109	Rec 01	2016-11-10	32022	1024 x 768	Tobii Fixation Filter	Exp2_Jamba_vs_Roy-Lennon_cb_3.avi	0	0	1024	768	Segment 2	9653	15721	6068					10235	1904-01-01 15:13:50																	3		Fixation	283	282	487			1	0
2.2.9999.9999	Loi	Loi20121109	Rec 01	2016-11-10	32022	1024 x 768	Tobii Fixation Filter	Exp2_Jamba_vs_Roy-Lennon_cb_3.avi	0	0	1024	768	Segment 2	9653	15721	6068					10251	1904-01-01 15:13:50																	3		Fixation	283	282	487			1	0
2.2.9999.9999	Loi	Loi20121109	Rec 01	2016-11-10	32022	1024 x 768	Tobii Fixation Filter	Exp2_Jamba_vs_Roy-Lennon_cb_3.avi	0	0	1024	768	Segment 2	9653	15721	6068					10268	1904-01-01 15:13:50																	3		Fixation	283	282	487			1	0
2.2.9999.9999	Loi	Loi20121109	Rec 01	2016-11-10	32022	1024 x 768	Tobii Fixation Filter	Exp2_Jamba_vs_Roy-Lennon_cb_3.avi	0	0	1024	768	Segment 2	9653	15721	6068					10285	1904-01-01 15:13:50																	3		Fixation	283	282	487			1	0
2.2.9999.9999	Loi	Loi20121109	Rec 01	2016-11-10	32022	1024 x 768	Tobii Fixation Filter	Exp2_Jamba_vs_Roy-Lennon_cb_3.avi	0	0	1024	768	Segment 2	9653	15721	6068					10301	1904-01-01 15:13:50																	3		Fixation	283	282	487			1	0
2.2.9999.9999	Loi	Loi20121109	Rec 01	2016-11-10	32022	1024 x 768	Tobii Fixation Filter	Exp2_Jamba_vs_Roy-Lennon_cb_3.avi	0	0	1024	768	Segment 2	9653	15721	6068					10318	1904-01-01 15:13:50																	4		Fixation	533	298	427			1	0
2.2.9999.9999	Loi	Loi20121109	Rec 01	2016-11-10	32022	1024 x 768	Tobii Fixation Filter	Exp2_Jamba_vs_Roy-Lennon_cb_3.avi	0	0	1024	768	Segment 2	9653	15721	6068					10335	1904-01-01 15:13:50																	4		Fixation	533	298	427			1	0
2.2.9999.9999	Loi	Loi20121109	Rec 01	2016-11-10	32022	1024 x 768	Tobii Fixation Filter	Exp2_Jamba_vs_Roy-Lennon_cb_3.avi	0	0	1024	768	Segment 2	9653	15721	6068					10351	1904-01-01 15:13:50																	4		Fixation	533	298	427			1	0
2.2.9999.9999	Loi	Loi20121109	Rec 01	2016-11-10	32022	1024 x 768	Tobii Fixation Filter	Exp2_Jamba_vs_Roy-Lennon_cb_3.avi	0	0	1024	768	Segment 2	9653	15721	6068					10368	1904-01-01 15:13:50																	4		Fixation	533	298	427			1	0
2.2.9999.9999	Loi	Loi20121109	Rec 01	2016-11-10	32022	1024 x 768	Tobii Fixation Filter	Exp2_Jamba_vs_Roy-Lennon_cb_3.avi	0	0	1024	768	Segment 2	9653	15721	6068					10385	1904-01-01 15:13:50																	4		Fixation	533	298	427			1	0
2.2.9999.9999	Loi	Loi20121109	Rec 01	2016-11-10	32022	1024 x 768	Tobii Fixation Filter	Exp2_Jamba_vs_Roy-Lennon_cb_3.avi	0	0	1024	768	Segment 2	9653	15721	6068					10401	1904-01-01 15:13:50																	4		Fixation	533	298	427			1	0
2.2.9999.9999	Loi	Loi20121109	Rec 01	2016-11-10	32022	1024 x 768	Tobii Fixation Filter	Exp2_Jamba_vs_Roy-Lennon_cb_3.avi	0	0	1024	768	Segment 2	9653	15721	6068					10418	1904-01-01 15:13:50																	4		Fixation	533	298	427			1	0
2.2.9999.9999	Loi	Loi20121109	Rec 01	2016-11-10	32022	1024 x 768	Tobii Fixation Filter	Exp2_Jamba_vs_Roy-Lennon_cb_3.avi	0	0	1024	768	Segment 2	9653	15721	6068					10435	1904-01-01 15:13:50																	4		Fixation	533	298	427			1	0
2.2.9999.9999	Loi	Loi20121109	Rec 01	2016-11-10	32022	1024 x 768	Tobii Fixation Filter	Exp2_Jamba_vs_Roy-Lennon_cb_3.avi	0	0	1024	768	Segment 2	9653	15721	6068					10451	1904-01-01 15:13:50																	4		Fixation	533	298	427			1	0
2.2.9999.9999	Loi	Loi20121109	Rec 01	2016-11-10	32022	1024 x 768	Tobii Fixation Filter	Exp2_Jamba_vs_Roy-Lennon_cb_3.avi	0	0	1024	768	Segment 2	9653	15721	6068					10468	1904-01-01 15:13:50																	4		Fixation	533	298	427			1	0
2.2.9999.9999	Loi	Loi20121109	Rec 01	2016-11-10	32022	1024 x 768	Tobii Fixation Filter	Exp2_Jamba_vs_Roy-Lennon_cb_3.avi	0	0	1024	768	Segment 2	9653	15721	6068					10485	1904-01-01 15:13:50																	4		Fixation	533	298	427			1	0
2.2.9999.9999	Loi	Loi20121109	Rec 01	2016-11-10	32022	1024 x 768	Tobii Fixation Filter	Exp2_Jamba_vs_Roy-Lennon_cb_3.avi	0	0	1024	768	Segment 2	9653	15721	6068					10501	1904-01-01 15:13:50																	4		Fixation	533	298	427			1	0
2.2.9999.9999	Loi	Loi20121109	Rec 01	2016-11-10	32022	1024 x 768	Tobii Fixation Filter	Exp2_Jamba_vs_Roy-Lennon_cb_3.avi	0	0	1024	768	Segment 2	9653	15721	6068					10518	1904-01-01 15:13:50																	4		Fixation	533	298	427			1	0
2.2.9999.9999	Loi	Loi20121109	Rec 01	2016-11-10	32022	1024 x 768	Tobii Fixation Filter	Exp2_Jamba_vs_Roy-Lennon_cb_3.avi	0	0	1024	768	Segment 2	9653	15721	6068					10535	1904-01-01 15:13:50																	4		Fixation	533	298	427			1	0
2.2.9999.9999	Loi	Loi20121109	Rec 01	2016-11-10	32022	1024 x 768	Tobii Fixation Filter	Exp2_Jamba_vs_Roy-Lennon_cb_3.avi	0	0	1024	768	Segment 2	9653	15721	6068					10551	1904-01-01 15:13:50																	4		Fixation	533	298	427			1	0
2.2.9999.9999	Loi	Loi20121109	Rec 01	2016-11-10	32022	1024 x 768	Tobii Fixation Filter	Exp2_Jamba_vs_Roy-Lennon_cb_3.avi	0	0	1024	768	Segment 2	9653	15721	6068					10568	1904-01-01 15:13:50																	4		Fixation	533	298	427			1	0
2.2.9999.9999	Loi	Loi20121109	Rec 01	2016-11-10	32022	1024 x 768	Tobii Fixation Filter	Exp2_Jamba_vs_Roy-Lennon_cb_3.avi	0	0	1024	768	Segment 2	9653	15721	6068					10584	1904-01-01 15:13:50																	4		Fixation	533	298	427			1	0
2.2.9999.9999	Loi	Loi20121109	Rec 01	2016-11-10	32022	1024 x 768	Tobii Fixation Filter	Exp2_Jamba_vs_Roy-Lennon_cb_3.avi	0	0	1024	768	Segment 2	9653	15721	6068					10601	1904-01-01 15:13:50																	4		Fixation	533	298	427			1	0
2.2.9999.9999	Loi	Loi20121109	Rec 01	2016-11-10	32022	1024 x 768	Tobii Fixation Filter	Exp2_Jamba_vs_Roy-Lennon_cb_3.avi	0	0	1024	768	Segment 2	9653	15721	6068					10618	1904-01-01 15:13:50																	4		Fixation	533	298	427			1	0
2.2.9999.9999	Loi	Loi20121109	Rec 01	2016-11-10	32022	1024 x 768	Tobii Fixation Filter	Exp2_Jamba_vs_Roy-Lennon_cb_3.avi	0	0	1024	768	Segment 2	9653	15721	6068					10634	1904-01-01 15:13:50																	4		Fixation	533	298	427			1	0
2.2.9999.9999	Loi	Loi20121109	Rec 01	2016-11-10	32022	1024 x 768	Tobii Fixation Filter	Exp2_Jamba_vs_Roy-Lennon_cb_3.avi	0	0	1024	768	Segment 2	9653	15721	6068					10651	1904-01-01 15:13:50																	4		Fixation	533	298	427			1	0
2.2.9999.9999	Loi	Loi20121109	Rec 01	2016-11-10	32022	1024 x 768	Tobii Fixation Filter	Exp2_Jamba_vs_Roy-Lennon_cb_3.avi	0	0	1024	768	Segment 2	9653	15721	6068					10668	1904-01-01 15:13:50																	4		Fixation	533	298	427			1	0
2.2.9999.9999	Loi	Loi20121109	Rec 01	2016-11-10	32022	1024 x 768	Tobii Fixation Filter	Exp2_Jamba_vs_Roy-Lennon_cb_3.avi	0	0	1024	768	Segment 2	9653	15721	6068					10684	1904-01-01 15:13:50																	4		Fixation	533	298	427			1	0
2.2.9999.9999	Loi	Loi20121109	Rec 01	2016-11-10	32022	1024 x 768	Tobii Fixation Filter	Exp2_Jamba_vs_Roy-Lennon_cb_3.avi	0	0	1024	768	Segment 2	9653	15721	6068					10701	1904-01-01 15:13:50																	4		Fixation	533	298	427			1	0
2.2.9999.9999	Loi	Loi20121109	Rec 01	2016-11-10	32022	1024 x 768	Tobii Fixation Filter	Exp2_Jamba_vs_Roy-Lennon_cb_3.avi	0	0	1024	768	Segment 2	9653	15721	6068					10718	1904-01-01 15:13:50																	4		Fixation	533	298	427			1	0
2.2.9999.9999	Loi	Loi20121109	Rec 01	2016-11-10	32022	1024 x 768	Tobii Fixation Filter	Exp2_Jamba_vs_Roy-Lennon_cb_3.avi	0	0	1024	768	Segment 2	9653	15721	6068					10734	1904-01-01 15:13:50																	4		Fixation	533	298	427			1	0
2.2.9999.9999	Loi	Loi20121109	Rec 01	2016-11-10	32022	1024 x 768	Tobii Fixation Filter	Exp2_Jamba_vs_Roy-Lennon_cb_3.avi	0	0	1024	768	Segment 2	9653	15721	6068					10751	1904-01-01 15:13:50																	4		Fixation	533	298	427			1	0
2.2.9999.9999	Loi	Loi20121109	Rec 01	2016-11-10	32022	1024 x 768	Tobii Fixation Filter	Exp2_Jamba_vs_Roy-Lennon_cb_3.avi	0	0	1024	768	Segment 2	9653	15721	6068					10768	1904-01-01 15:13:50																	4		Fixation	533	298	427			1	0
2.2.9999.9999	Loi	Loi20121109	Rec 01	2016-11-10	32022	1024 x 768	Tobii Fixation Filter	Exp2_Jamba_vs_Roy-Lennon_cb_3.avi	0	0	1024	768	Segment 2	9653	15721	6068					10784	1904-01-01 15:13:50																	4		Fixation	533	298	427			1	0
2.2.9999.9999	Loi	Loi20121109	Rec 01	2016-11-10	32022	1024 x 768	Tobii Fixation Filter	Exp2_Jamba_vs_Roy-Lennon_cb_3.avi	0	0	1024	768	Segment 2	9653	15721	6068					10801	1904-01-01 15:13:50																	4		Fixation	533	298	427			1	0
2.2.9999.9999	Loi	Loi20121109	Rec 01	2016-11-10	32022	1024 x 768	Tobii Fixation Filter	Exp2_Jamba_vs_Roy-Lennon_cb_3.avi	0	0	1024	768	Segment 2	9653	15721	6068					10818	1904-01-01 15:13:50																	4		Fixation	533	298	427			1	0
2.2.9999.9999	Loi	Loi20121109	Rec 01	2016-11-10	32022	1024 x 768	Tobii Fixation Filter	Exp2_Jamba_vs_Roy-Lennon_cb_3.avi	0	0	1024	768	Segment 2	9653	15721	6068					10834	1904-01-01 15:13:50																	4		Fixation	533	298	427			1	0
2.2.9999.9999	Loi	Loi20121109	Rec 01	2016-11-10	32022	1024 x 768	Tobii Fixation Filter	Exp2_Jamba_vs_Roy-Lennon_cb_3.avi	0	0	1024	768	Segment 2	9653	15721	6068					10851	1904-01-01 15:13:50																	5		Fixation	366	166	765			0	0
2.2.9999.9999	Loi	Loi20121109	Rec 01	2016-11-10	32022	1024 x 768	Tobii Fixation Filter	Exp2_Jamba_vs_Roy-Lennon_cb_3.avi	0	0	1024	768	Segment 2	9653	15721	6068					10868	1904-01-01 15:13:50																	5		Fixation	366	166	765			0	0
2.2.9999.9999	Loi	Loi20121109	Rec 01	2016-11-10	32022	1024 x 768	Tobii Fixation Filter	Exp2_Jamba_vs_Roy-Lennon_cb_3.avi	0	0	1024	768	Segment 2	9653	15721	6068					10884	1904-01-01 15:13:50																	5		Fixation	366	166	765			0	0
2.2.9999.9999	Loi	Loi20121109	Rec 01	2016-11-10	32022	1024 x 768	Tobii Fixation Filter	Exp2_Jamba_vs_Roy-Lennon_cb_3.avi	0	0	1024	768	Segment 2	9653	15721	6068					10901	1904-01-01 15:13:50																	5		Fixation	366	166	765			0	0
2.2.9999.9999	Loi	Loi20121109	Rec 01	2016-11-10	32022	1024 x 768	Tobii Fixation Filter	Exp2_Jamba_vs_Roy-Lennon_cb_3.avi	0	0	1024	768	Segment 2	9653	15721	6068					10918	1904-01-01 15:13:50																	5		Fixation	366	166	765			0	0
2.2.9999.9999	Loi	Loi20121109	Rec 01	2016-11-10	32022	1024 x 768	Tobii Fixation Filter	Exp2_Jamba_vs_Roy-Lennon_cb_3.avi	0	0	1024	768	Segment 2	9653	15721	6068					10934	1904-01-01 15:13:50																	5		Fixation	366	166	765			0	0
2.2.9999.9999	Loi	Loi20121109	Rec 01	2016-11-10	32022	1024 x 768	Tobii Fixation Filter	Exp2_Jamba_vs_Roy-Lennon_cb_3.avi	0	0	1024	768	Segment 2	9653	15721	6068					10951	1904-01-01 15:13:50																	5		Fixation	366	166	765			0	0
2.2.9999.9999	Loi	Loi20121109	Rec 01	2016-11-10	32022	1024 x 768	Tobii Fixation Filter	Exp2_Jamba_vs_Roy-Lennon_cb_3.avi	0	0	1024	768	Segment 2	9653	15721	6068					10967	1904-01-01 15:13:50																	5		Fixation	366	166	765			0	0
2.2.9999.9999	Loi	Loi20121109	Rec 01	2016-11-10	32022	1024 x 768	Tobii Fixation Filter	Exp2_Jamba_vs_Roy-Lennon_cb_3.avi	0	0	1024	768	Segment 2	9653	15721	6068					10984	1904-01-01 15:13:50																	5		Fixation	366	166	765			0	0
2.2.9999.9999	Loi	Loi20121109	Rec 01	2016-11-10	32022	1024 x 768	Tobii Fixation Filter	Exp2_Jamba_vs_Roy-Lennon_cb_3.avi	0	0	1024	768	Segment 2	9653	15721	6068					11001	1904-01-01 15:13:51																	5		Fixation	366	166	765			0	0
2.2.9999.9999	Loi	Loi20121109	Rec 01	2016-11-10	32022	1024 x 768	Tobii Fixation Filter	Exp2_Jamba_vs_Roy-Lennon_cb_3.avi	0	0	1024	768	Segment 2	9653	15721	6068					11017	1904-01-01 15:13:51																	5		Fixation	366	166	765			0	0
2.2.9999.9999	Loi	Loi20121109	Rec 01	2016-11-10	32022	1024 x 768	Tobii Fixation Filter	Exp2_Jamba_vs_Roy-Lennon_cb_3.avi	0	0	1024	768	Segment 2	9653	15721	6068					11034	1904-01-01 15:13:51																	5		Fixation	366	166	765			0	0
2.2.9999.9999	Loi	Loi20121109	Rec 01	2016-11-10	32022	1024 x 768	Tobii Fixation Filter	Exp2_Jamba_vs_Roy-Lennon_cb_3.avi	0	0	1024	768	Segment 2	9653	15721	6068					11051	1904-01-01 15:13:51																	5		Fixation	366	166	765			0	0
2.2.9999.9999	Loi	Loi20121109	Rec 01	2016-11-10	32022	1024 x 768	Tobii Fixation Filter	Exp2_Jamba_vs_Roy-Lennon_cb_3.avi	0	0	1024	768	Segment 2	9653	15721	6068					11067	1904-01-01 15:13:51																	5		Fixation	366	166	765			0	0
2.2.9999.9999	Loi	Loi20121109	Rec 01	2016-11-10	32022	1024 x 768	Tobii Fixation Filter	Exp2_Jamba_vs_Roy-Lennon_cb_3.avi	0	0	1024	768	Segment 2	9653	15721	6068					11084	1904-01-01 15:13:51																	5		Fixation	366	166	765			0	0
2.2.9999.9999	Loi	Loi20121109	Rec 01	2016-11-10	32022	1024 x 768	Tobii Fixation Filter	Exp2_Jamba_vs_Roy-Lennon_cb_3.avi	0	0	1024	768	Segment 2	9653	15721	6068					11101	1904-01-01 15:13:51																	5		Fixation	366	166	765			0	0
2.2.9999.9999	Loi	Loi20121109	Rec 01	2016-11-10	32022	1024 x 768	Tobii Fixation Filter	Exp2_Jamba_vs_Roy-Lennon_cb_3.avi	0	0	1024	768	Segment 2	9653	15721	6068					11117	1904-01-01 15:13:51																	5		Fixation	366	166	765			0	0
2.2.9999.9999	Loi	Loi20121109	Rec 01	2016-11-10	32022	1024 x 768	Tobii Fixation Filter	Exp2_Jamba_vs_Roy-Lennon_cb_3.avi	0	0	1024	768	Segment 2	9653	15721	6068					11134	1904-01-01 15:13:51																	5		Fixation	366	166	765			0	0
2.2.9999.9999	Loi	Loi20121109	Rec 01	2016-11-10	32022	1024 x 768	Tobii Fixation Filter	Exp2_Jamba_vs_Roy-Lennon_cb_3.avi	0	0	1024	768	Segment 2	9653	15721	6068					11151	1904-01-01 15:13:51																	5		Fixation	366	166	765			0	0
2.2.9999.9999	Loi	Loi20121109	Rec 01	2016-11-10	32022	1024 x 768	Tobii Fixation Filter	Exp2_Jamba_vs_Roy-Lennon_cb_3.avi	0	0	1024	768	Segment 2	9653	15721	6068					11167	1904-01-01 15:13:51																	5		Fixation	366	166	765			0	0
2.2.9999.9999	Loi	Loi20121109	Rec 01	2016-11-10	32022	1024 x 768	Tobii Fixation Filter	Exp2_Jamba_vs_Roy-Lennon_cb_3.avi	0	0	1024	768	Segment 2	9653	15721	6068					11184	1904-01-01 15:13:51																	5		Fixation	366	166	765			0	0
2.2.9999.9999	Loi	Loi20121109	Rec 01	2016-11-10	32022	1024 x 768	Tobii Fixation Filter	Exp2_Jamba_vs_Roy-Lennon_cb_3.avi	0	0	1024	768	Segment 2	9653	15721	6068					11201	1904-01-01 15:13:51																	5		Fixation	366	166	765			0	0
2.2.9999.9999	Loi	Loi20121109	Rec 01	2016-11-10	32022	1024 x 768	Tobii Fixation Filter	Exp2_Jamba_vs_Roy-Lennon_cb_3.avi	0	0	1024	768	Segment 2	9653	15721	6068					11217	1904-01-01 15:13:51																	6		Fixation	300	274	544			1	0
2.2.9999.9999	Loi	Loi20121109	Rec 01	2016-11-10	32022	1024 x 768	Tobii Fixation Filter	Exp2_Jamba_vs_Roy-Lennon_cb_3.avi	0	0	1024	768	Segment 2	9653	15721	6068					11234	1904-01-01 15:13:51																	6		Fixation	300	274	544			1	0
2.2.9999.9999	Loi	Loi20121109	Rec 01	2016-11-10	32022	1024 x 768	Tobii Fixation Filter	Exp2_Jamba_vs_Roy-Lennon_cb_3.avi	0	0	1024	768	Segment 2	9653	15721	6068					11251	1904-01-01 15:13:51																	6		Fixation	300	274	544			1	0
2.2.9999.9999	Loi	Loi20121109	Rec 01	2016-11-10	32022	1024 x 768	Tobii Fixation Filter	Exp2_Jamba_vs_Roy-Lennon_cb_3.avi	0	0	1024	768	Segment 2	9653	15721	6068					11267	1904-01-01 15:13:51																	6		Fixation	300	274	544			1	0
2.2.9999.9999	Loi	Loi20121109	Rec 01	2016-11-10	32022	1024 x 768	Tobii Fixation Filter	Exp2_Jamba_vs_Roy-Lennon_cb_3.avi	0	0	1024	768	Segment 2	9653	15721	6068					11284	1904-01-01 15:13:51																	6		Fixation	300	274	544			1	0
2.2.9999.9999	Loi	Loi20121109	Rec 01	2016-11-10	32022	1024 x 768	Tobii Fixation Filter	Exp2_Jamba_vs_Roy-Lennon_cb_3.avi	0	0	1024	768	Segment 2	9653	15721	6068					11301	1904-01-01 15:13:51																	6		Fixation	300	274	544			1	0
2.2.9999.9999	Loi	Loi20121109	Rec 01	2016-11-10	32022	1024 x 768	Tobii Fixation Filter	Exp2_Jamba_vs_Roy-Lennon_cb_3.avi	0	0	1024	768	Segment 2	9653	15721	6068					11317	1904-01-01 15:13:51																	6		Fixation	300	274	544			1	0
2.2.9999.9999	Loi	Loi20121109	Rec 01	2016-11-10	32022	1024 x 768	Tobii Fixation Filter	Exp2_Jamba_vs_Roy-Lennon_cb_3.avi	0	0	1024	768	Segment 2	9653	15721	6068					11334	1904-01-01 15:13:51																	6		Fixation	300	274	544			1	0
2.2.9999.9999	Loi	Loi20121109	Rec 01	2016-11-10	32022	1024 x 768	Tobii Fixation Filter	Exp2_Jamba_vs_Roy-Lennon_cb_3.avi	0	0	1024	768	Segment 2	9653	15721	6068					11351	1904-01-01 15:13:51																	6		Fixation	300	274	544			1	0
2.2.9999.9999	Loi	Loi20121109	Rec 01	2016-11-10	32022	1024 x 768	Tobii Fixation Filter	Exp2_Jamba_vs_Roy-Lennon_cb_3.avi	0	0	1024	768	Segment 2	9653	15721	6068					11367	1904-01-01 15:13:51																	6		Fixation	300	274	544			1	0
2.2.9999.9999	Loi	Loi20121109	Rec 01	2016-11-10	32022	1024 x 768	Tobii Fixation Filter	Exp2_Jamba_vs_Roy-Lennon_cb_3.avi	0	0	1024	768	Segment 2	9653	15721	6068					11384	1904-01-01 15:13:51																	6		Fixation	300	274	544			1	0
2.2.9999.9999	Loi	Loi20121109	Rec 01	2016-11-10	32022	1024 x 768	Tobii Fixation Filter	Exp2_Jamba_vs_Roy-Lennon_cb_3.avi	0	0	1024	768	Segment 2	9653	15721	6068					11401	1904-01-01 15:13:51																	6		Fixation	300	274	544			1	0
2.2.9999.9999	Loi	Loi20121109	Rec 01	2016-11-10	32022	1024 x 768	Tobii Fixation Filter	Exp2_Jamba_vs_Roy-Lennon_cb_3.avi	0	0	1024	768	Segment 2	9653	15721	6068					11417	1904-01-01 15:13:51																	6		Fixation	300	274	544			1	0
2.2.9999.9999	Loi	Loi20121109	Rec 01	2016-11-10	32022	1024 x 768	Tobii Fixation Filter	Exp2_Jamba_vs_Roy-Lennon_cb_3.avi	0	0	1024	768	Segment 2	9653	15721	6068					11434	1904-01-01 15:13:51																	6		Fixation	300	274	544			1	0
2.2.9999.9999	Loi	Loi20121109	Rec 01	2016-11-10	32022	1024 x 768	Tobii Fixation Filter	Exp2_Jamba_vs_Roy-Lennon_cb_3.avi	0	0	1024	768	Segment 2	9653	15721	6068					11450	1904-01-01 15:13:51																	6		Fixation	300	274	544			1	0
2.2.9999.9999	Loi	Loi20121109	Rec 01	2016-11-10	32022	1024 x 768	Tobii Fixation Filter	Exp2_Jamba_vs_Roy-Lennon_cb_3.avi	0	0	1024	768	Segment 2	9653	15721	6068					11467	1904-01-01 15:13:51																	6		Fixation	300	274	544			1	0
2.2.9999.9999	Loi	Loi20121109	Rec 01	2016-11-10	32022	1024 x 768	Tobii Fixation Filter	Exp2_Jamba_vs_Roy-Lennon_cb_3.avi	0	0	1024	768	Segment 2	9653	15721	6068					11484	1904-01-01 15:13:51																	6		Fixation	300	274	544			1	0
2.2.9999.9999	Loi	Loi20121109	Rec 01	2016-11-10	32022	1024 x 768	Tobii Fixation Filter	Exp2_Jamba_vs_Roy-Lennon_cb_3.avi	0	0	1024	768	Segment 2	9653	15721	6068					11500	1904-01-01 15:13:51																	6		Fixation	300	274	544			1	0
2.2.9999.9999	Loi	Loi20121109	Rec 01	2016-11-10	32022	1024 x 768	Tobii Fixation Filter	Exp2_Jamba_vs_Roy-Lennon_cb_3.avi	0	0	1024	768	Segment 2	9653	15721	6068					11517	1904-01-01 15:13:51																	7		Fixation	716	272	442			1	0
2.2.9999.9999	Loi	Loi20121109	Rec 01	2016-11-10	32022	1024 x 768	Tobii Fixation Filter	Exp2_Jamba_vs_Roy-Lennon_cb_3.avi	0	0	1024	768	Segment 2	9653	15721	6068					11534	1904-01-01 15:13:51																	7		Fixation	716	272	442			1	0
2.2.9999.9999	Loi	Loi20121109	Rec 01	2016-11-10	32022	1024 x 768	Tobii Fixation Filter	Exp2_Jamba_vs_Roy-Lennon_cb_3.avi	0	0	1024	768	Segment 2	9653	15721	6068					11550	1904-01-01 15:13:51																	7		Fixation	716	272	442			1	0
2.2.9999.9999	Loi	Loi20121109	Rec 01	2016-11-10	32022	1024 x 768	Tobii Fixation Filter	Exp2_Jamba_vs_Roy-Lennon_cb_3.avi	0	0	1024	768	Segment 2	9653	15721	6068					11567	1904-01-01 15:13:51																	7		Fixation	716	272	442			1	0
2.2.9999.9999	Loi	Loi20121109	Rec 01	2016-11-10	32022	1024 x 768	Tobii Fixation Filter	Exp2_Jamba_vs_Roy-Lennon_cb_3.avi	0	0	1024	768	Segment 2	9653	15721	6068					11584	1904-01-01 15:13:51																	7		Fixation	716	272	442			1	0
2.2.9999.9999	Loi	Loi20121109	Rec 01	2016-11-10	32022	1024 x 768	Tobii Fixation Filter	Exp2_Jamba_vs_Roy-Lennon_cb_3.avi	0	0	1024	768	Segment 2	9653	15721	6068					11600	1904-01-01 15:13:51																	7		Fixation	716	272	442			1	0
2.2.9999.9999	Loi	Loi20121109	Rec 01	2016-11-10	32022	1024 x 768	Tobii Fixation Filter	Exp2_Jamba_vs_Roy-Lennon_cb_3.avi	0	0	1024	768	Segment 2	9653	15721	6068					11617	1904-01-01 15:13:51																	7		Fixation	716	272	442			1	0
2.2.9999.9999	Loi	Loi20121109	Rec 01	2016-11-10	32022	1024 x 768	Tobii Fixation Filter	Exp2_Jamba_vs_Roy-Lennon_cb_3.avi	0	0	1024	768	Segment 2	9653	15721	6068					11634	1904-01-01 15:13:51																	7		Fixation	716	272	442			1	0
2.2.9999.9999	Loi	Loi20121109	Rec 01	2016-11-10	32022	1024 x 768	Tobii Fixation Filter	Exp2_Jamba_vs_Roy-Lennon_cb_3.avi	0	0	1024	768	Segment 2	9653	15721	6068					11650	1904-01-01 15:13:51																	7		Fixation	716	272	442			1	0
2.2.9999.9999	Loi	Loi20121109	Rec 01	2016-11-10	32022	1024 x 768	Tobii Fixation Filter	Exp2_Jamba_vs_Roy-Lennon_cb_3.avi	0	0	1024	768	Segment 2	9653	15721	6068					11667	1904-01-01 15:13:51																	7		Fixation	716	272	442			1	0
2.2.9999.9999	Loi	Loi20121109	Rec 01	2016-11-10	32022	1024 x 768	Tobii Fixation Filter	Exp2_Jamba_vs_Roy-Lennon_cb_3.avi	0	0	1024	768	Segment 2	9653	15721	6068					11684	1904-01-01 15:13:51																	7		Fixation	716	272	442			1	0
2.2.9999.9999	Loi	Loi20121109	Rec 01	2016-11-10	32022	1024 x 768	Tobii Fixation Filter	Exp2_Jamba_vs_Roy-Lennon_cb_3.avi	0	0	1024	768	Segment 2	9653	15721	6068					11700	1904-01-01 15:13:51																	7		Fixation	716	272	442			1	0
2.2.9999.9999	Loi	Loi20121109	Rec 01	2016-11-10	32022	1024 x 768	Tobii Fixation Filter	Exp2_Jamba_vs_Roy-Lennon_cb_3.avi	0	0	1024	768	Segment 2	9653	15721	6068					11717	1904-01-01 15:13:51																	7		Fixation	716	272	442			1	0
2.2.9999.9999	Loi	Loi20121109	Rec 01	2016-11-10	32022	1024 x 768	Tobii Fixation Filter	Exp2_Jamba_vs_Roy-Lennon_cb_3.avi	0	0	1024	768	Segment 2	9653	15721	6068					11734	1904-01-01 15:13:51																	7		Fixation	716	272	442			1	0
2.2.9999.9999	Loi	Loi20121109	Rec 01	2016-11-10	32022	1024 x 768	Tobii Fixation Filter	Exp2_Jamba_vs_Roy-Lennon_cb_3.avi	0	0	1024	768	Segment 2	9653	15721	6068					11750	1904-01-01 15:13:51																	7		Fixation	716	272	442			1	0
2.2.9999.9999	Loi	Loi20121109	Rec 01	2016-11-10	32022	1024 x 768	Tobii Fixation Filter	Exp2_Jamba_vs_Roy-Lennon_cb_3.avi	0	0	1024	768	Segment 2	9653	15721	6068					11767	1904-01-01 15:13:51																	7		Fixation	716	272	442			1	0
2.2.9999.9999	Loi	Loi20121109	Rec 01	2016-11-10	32022	1024 x 768	Tobii Fixation Filter	Exp2_Jamba_vs_Roy-Lennon_cb_3.avi	0	0	1024	768	Segment 2	9653	15721	6068					11784	1904-01-01 15:13:51																	7		Fixation	716	272	442			1	0
2.2.9999.9999	Loi	Loi20121109	Rec 01	2016-11-10	32022	1024 x 768	Tobii Fixation Filter	Exp2_Jamba_vs_Roy-Lennon_cb_3.avi	0	0	1024	768	Segment 2	9653	15721	6068					11800	1904-01-01 15:13:51																	7		Fixation	716	272	442			1	0
2.2.9999.9999	Loi	Loi20121109	Rec 01	2016-11-10	32022	1024 x 768	Tobii Fixation Filter	Exp2_Jamba_vs_Roy-Lennon_cb_3.avi	0	0	1024	768	Segment 2	9653	15721	6068					11817	1904-01-01 15:13:51																	7		Fixation	716	272	442			1	0
2.2.9999.9999	Loi	Loi20121109	Rec 01	2016-11-10	32022	1024 x 768	Tobii Fixation Filter	Exp2_Jamba_vs_Roy-Lennon_cb_3.avi	0	0	1024	768	Segment 2	9653	15721	6068					11834	1904-01-01 15:13:51																	7		Fixation	716	272	442			1	0
2.2.9999.9999	Loi	Loi20121109	Rec 01	2016-11-10	32022	1024 x 768	Tobii Fixation Filter	Exp2_Jamba_vs_Roy-Lennon_cb_3.avi	0	0	1024	768	Segment 2	9653	15721	6068					11850	1904-01-01 15:13:51																	7		Fixation	716	272	442			1	0
2.2.9999.9999	Loi	Loi20121109	Rec 01	2016-11-10	32022	1024 x 768	Tobii Fixation Filter	Exp2_Jamba_vs_Roy-Lennon_cb_3.avi	0	0	1024	768	Segment 2	9653	15721	6068					11867	1904-01-01 15:13:51																	7		Fixation	716	272	442			1	0
2.2.9999.9999	Loi	Loi20121109	Rec 01	2016-11-10	32022	1024 x 768	Tobii Fixation Filter	Exp2_Jamba_vs_Roy-Lennon_cb_3.avi	0	0	1024	768	Segment 2	9653	15721	6068					11884	1904-01-01 15:13:51																	7		Fixation	716	272	442			1	0
2.2.9999.9999	Loi	Loi20121109	Rec 01	2016-11-10	32022	1024 x 768	Tobii Fixation Filter	Exp2_Jamba_vs_Roy-Lennon_cb_3.avi	0	0	1024	768	Segment 2	9653	15721	6068					11900	1904-01-01 15:13:51																	7		Fixation	716	272	442			1	0
2.2.9999.9999	Loi	Loi20121109	Rec 01	2016-11-10	32022	1024 x 768	Tobii Fixation Filter	Exp2_Jamba_vs_Roy-Lennon_cb_3.avi	0	0	1024	768	Segment 2	9653	15721	6068					11917	1904-01-01 15:13:51																	7		Fixation	716	272	442			1	0
2.2.9999.9999	Loi	Loi20121109	Rec 01	2016-11-10	32022	1024 x 768	Tobii Fixation Filter	Exp2_Jamba_vs_Roy-Lennon_cb_3.avi	0	0	1024	768	Segment 2	9653	15721	6068					11933	1904-01-01 15:13:51																	7		Fixation	716	272	442			1	0
2.2.9999.9999	Loi	Loi20121109	Rec 01	2016-11-10	32022	1024 x 768	Tobii Fixation Filter	Exp2_Jamba_vs_Roy-Lennon_cb_3.avi	0	0	1024	768	Segment 2	9653	15721	6068					11950	1904-01-01 15:13:51																	7		Fixation	716	272	442			1	0
2.2.9999.9999	Loi	Loi20121109	Rec 01	2016-11-10	32022	1024 x 768	Tobii Fixation Filter	Exp2_Jamba_vs_Roy-Lennon_cb_3.avi	0	0	1024	768	Segment 2	9653	15721	6068					11967	1904-01-01 15:13:51																	7		Fixation	716	272	442			1	0
2.2.9999.9999	Loi	Loi20121109	Rec 01	2016-11-10	32022	1024 x 768	Tobii Fixation Filter	Exp2_Jamba_vs_Roy-Lennon_cb_3.avi	0	0	1024	768	Segment 2	9653	15721	6068					11983	1904-01-01 15:13:51																	7		Fixation	716	272	442			1	0
2.2.9999.9999	Loi	Loi20121109	Rec 01	2016-11-10	32022	1024 x 768	Tobii Fixation Filter	Exp2_Jamba_vs_Roy-Lennon_cb_3.avi	0	0	1024	768	Segment 2	9653	15721	6068					12000	1904-01-01 15:13:52																	7		Fixation	716	272	442			1	0
2.2.9999.9999	Loi	Loi20121109	Rec 01	2016-11-10	32022	1024 x 768	Tobii Fixation Filter	Exp2_Jamba_vs_Roy-Lennon_cb_3.avi	0	0	1024	768	Segment 2	9653	15721	6068					12017	1904-01-01 15:13:52																	7		Fixation	716	272	442			1	0
2.2.9999.9999	Loi	Loi20121109	Rec 01	2016-11-10	32022	1024 x 768	Tobii Fixation Filter	Exp2_Jamba_vs_Roy-Lennon_cb_3.avi	0	0	1024	768	Segment 2	9653	15721	6068					12033	1904-01-01 15:13:52																	7		Fixation	716	272	442			1	0
2.2.9999.9999	Loi	Loi20121109	Rec 01	2016-11-10	32022	1024 x 768	Tobii Fixation Filter	Exp2_Jamba_vs_Roy-Lennon_cb_3.avi	0	0	1024	768	Segment 2	9653	15721	6068					12050	1904-01-01 15:13:52																	7		Fixation	716	272	442			1	0
2.2.9999.9999	Loi	Loi20121109	Rec 01	2016-11-10	32022	1024 x 768	Tobii Fixation Filter	Exp2_Jamba_vs_Roy-Lennon_cb_3.avi	0	0	1024	768	Segment 2	9653	15721	6068					12067	1904-01-01 15:13:52																	7		Fixation	716	272	442			1	0
2.2.9999.9999	Loi	Loi20121109	Rec 01	2016-11-10	32022	1024 x 768	Tobii Fixation Filter	Exp2_Jamba_vs_Roy-Lennon_cb_3.avi	0	0	1024	768	Segment 2	9653	15721	6068					12083	1904-01-01 15:13:52																	7		Fixation	716	272	442			1	0
2.2.9999.9999	Loi	Loi20121109	Rec 01	2016-11-10	32022	1024 x 768	Tobii Fixation Filter	Exp2_Jamba_vs_Roy-Lennon_cb_3.avi	0	0	1024	768	Segment 2	9653	15721	6068					12100	1904-01-01 15:13:52																	7		Fixation	716	272	442			1	0
2.2.9999.9999	Loi	Loi20121109	Rec 01	2016-11-10	32022	1024 x 768	Tobii Fixation Filter	Exp2_Jamba_vs_Roy-Lennon_cb_3.avi	0	0	1024	768	Segment 2	9653	15721	6068					12117	1904-01-01 15:13:52																	7		Fixation	716	272	442			1	0
2.2.9999.9999	Loi	Loi20121109	Rec 01	2016-11-10	32022	1024 x 768	Tobii Fixation Filter	Exp2_Jamba_vs_Roy-Lennon_cb_3.avi	0	0	1024	768	Segment 2	9653	15721	6068					12133	1904-01-01 15:13:52																	7		Fixation	716	272	442			1	0
2.2.9999.9999	Loi	Loi20121109	Rec 01	2016-11-10	32022	1024 x 768	Tobii Fixation Filter	Exp2_Jamba_vs_Roy-Lennon_cb_3.avi	0	0	1024	768	Segment 2	9653	15721	6068					12150	1904-01-01 15:13:52																	7		Fixation	716	272	442			1	0
2.2.9999.9999	Loi	Loi20121109	Rec 01	2016-11-10	32022	1024 x 768	Tobii Fixation Filter	Exp2_Jamba_vs_Roy-Lennon_cb_3.avi	0	0	1024	768	Segment 2	9653	15721	6068					12167	1904-01-01 15:13:52																	7		Fixation	716	272	442			1	0
2.2.9999.9999	Loi	Loi20121109	Rec 01	2016-11-10	32022	1024 x 768	Tobii Fixation Filter	Exp2_Jamba_vs_Roy-Lennon_cb_3.avi	0	0	1024	768	Segment 2	9653	15721	6068					12183	1904-01-01 15:13:52																	7		Fixation	716	272	442			1	0
2.2.9999.9999	Loi	Loi20121109	Rec 01	2016-11-10	32022	1024 x 768	Tobii Fixation Filter	Exp2_Jamba_vs_Roy-Lennon_cb_3.avi	0	0	1024	768	Segment 2	9653	15721	6068					12200	1904-01-01 15:13:52																	7		Fixation	716	272	442			1	0
2.2.9999.9999	Loi	Loi20121109	Rec 01	2016-11-10	32022	1024 x 768	Tobii Fixation Filter	Exp2_Jamba_vs_Roy-Lennon_cb_3.avi	0	0	1024	768	Segment 2	9653	15721	6068					12217	1904-01-01 15:13:52																	7		Fixation	716	272	442			1	0
2.2.9999.9999	Loi	Loi20121109	Rec 01	2016-11-10	32022	1024 x 768	Tobii Fixation Filter	Exp2_Jamba_vs_Roy-Lennon_cb_3.avi	0	0	1024	768	Segment 2	9653	15721	6068					12233	1904-01-01 15:13:52																	8		Fixation	100	270	478			1	0
2.2.9999.9999	Loi	Loi20121109	Rec 01	2016-11-10	32022	1024 x 768	Tobii Fixation Filter	Exp2_Jamba_vs_Roy-Lennon_cb_3.avi	0	0	1024	768	Segment 2	9653	15721	6068					12250	1904-01-01 15:13:52																	8		Fixation	100	270	478			1	0
2.2.9999.9999	Loi	Loi20121109	Rec 01	2016-11-10	32022	1024 x 768	Tobii Fixation Filter	Exp2_Jamba_vs_Roy-Lennon_cb_3.avi	0	0	1024	768	Segment 2	9653	15721	6068					12266	1904-01-01 15:13:52																	8		Fixation	100	270	478			1	0
2.2.9999.9999	Loi	Loi20121109	Rec 01	2016-11-10	32022	1024 x 768	Tobii Fixation Filter	Exp2_Jamba_vs_Roy-Lennon_cb_3.avi	0	0	1024	768	Segment 2	9653	15721	6068					12283	1904-01-01 15:13:52																	8		Fixation	100	270	478			1	0
2.2.9999.9999	Loi	Loi20121109	Rec 01	2016-11-10	32022	1024 x 768	Tobii Fixation Filter	Exp2_Jamba_vs_Roy-Lennon_cb_3.avi	0	0	1024	768	Segment 2	9653	15721	6068					12300	1904-01-01 15:13:52																	8		Fixation	100	270	478			1	0
2.2.9999.9999	Loi	Loi20121109	Rec 01	2016-11-10	32022	1024 x 768	Tobii Fixation Filter	Exp2_Jamba_vs_Roy-Lennon_cb_3.avi	0	0	1024	768	Segment 2	9653	15721	6068					12316	1904-01-01 15:13:52																	8		Fixation	100	270	478			1	0
2.2.9999.9999	Loi	Loi20121109	Rec 01	2016-11-10	32022	1024 x 768	Tobii Fixation Filter	Exp2_Jamba_vs_Roy-Lennon_cb_3.avi	0	0	1024	768	Segment 2	9653	15721	6068					12333	1904-01-01 15:13:52																	9		Fixation	700	305	490			1	0
2.2.9999.9999	Loi	Loi20121109	Rec 01	2016-11-10	32022	1024 x 768	Tobii Fixation Filter	Exp2_Jamba_vs_Roy-Lennon_cb_3.avi	0	0	1024	768	Segment 2	9653	15721	6068					12350	1904-01-01 15:13:52																	9		Fixation	700	305	490			1	0
2.2.9999.9999	Loi	Loi20121109	Rec 01	2016-11-10	32022	1024 x 768	Tobii Fixation Filter	Exp2_Jamba_vs_Roy-Lennon_cb_3.avi	0	0	1024	768	Segment 2	9653	15721	6068					12366	1904-01-01 15:13:52																	9		Fixation	700	305	490			1	0
2.2.9999.9999	Loi	Loi20121109	Rec 01	2016-11-10	32022	1024 x 768	Tobii Fixation Filter	Exp2_Jamba_vs_Roy-Lennon_cb_3.avi	0	0	1024	768	Segment 2	9653	15721	6068					12383	1904-01-01 15:13:52																	9		Fixation	700	305	490			1	0
2.2.9999.9999	Loi	Loi20121109	Rec 01	2016-11-10	32022	1024 x 768	Tobii Fixation Filter	Exp2_Jamba_vs_Roy-Lennon_cb_3.avi	0	0	1024	768	Segment 2	9653	15721	6068					12400	1904-01-01 15:13:52																	9		Fixation	700	305	490			1	0
2.2.9999.9999	Loi	Loi20121109	Rec 01	2016-11-10	32022	1024 x 768	Tobii Fixation Filter	Exp2_Jamba_vs_Roy-Lennon_cb_3.avi	0	0	1024	768	Segment 2	9653	15721	6068					12416	1904-01-01 15:13:52																	9		Fixation	700	305	490			1	0
2.2.9999.9999	Loi	Loi20121109	Rec 01	2016-11-10	32022	1024 x 768	Tobii Fixation Filter	Exp2_Jamba_vs_Roy-Lennon_cb_3.avi	0	0	1024	768	Segment 2	9653	15721	6068					12433	1904-01-01 15:13:52																	9		Fixation	700	305	490			1	0
2.2.9999.9999	Loi	Loi20121109	Rec 01	2016-11-10	32022	1024 x 768	Tobii Fixation Filter	Exp2_Jamba_vs_Roy-Lennon_cb_3.avi	0	0	1024	768	Segment 2	9653	15721	6068					12450	1904-01-01 15:13:52																	9		Fixation	700	305	490			1	0
2.2.9999.9999	Loi	Loi20121109	Rec 01	2016-11-10	32022	1024 x 768	Tobii Fixation Filter	Exp2_Jamba_vs_Roy-Lennon_cb_3.avi	0	0	1024	768	Segment 2	9653	15721	6068					12466	1904-01-01 15:13:52																	9		Fixation	700	305	490			1	0
2.2.9999.9999	Loi	Loi20121109	Rec 01	2016-11-10	32022	1024 x 768	Tobii Fixation Filter	Exp2_Jamba_vs_Roy-Lennon_cb_3.avi	0	0	1024	768	Segment 2	9653	15721	6068					12483	1904-01-01 15:13:52																	9		Fixation	700	305	490			1	0
2.2.9999.9999	Loi	Loi20121109	Rec 01	2016-11-10	32022	1024 x 768	Tobii Fixation Filter	Exp2_Jamba_vs_Roy-Lennon_cb_3.avi	0	0	1024	768	Segment 2	9653	15721	6068					12500	1904-01-01 15:13:52																	9		Fixation	700	305	490			1	0
2.2.9999.9999	Loi	Loi20121109	Rec 01	2016-11-10	32022	1024 x 768	Tobii Fixation Filter	Exp2_Jamba_vs_Roy-Lennon_cb_3.avi	0	0	1024	768	Segment 2	9653	15721	6068					12516	1904-01-01 15:13:52																	9		Fixation	700	305	490			1	0
2.2.9999.9999	Loi	Loi20121109	Rec 01	2016-11-10	32022	1024 x 768	Tobii Fixation Filter	Exp2_Jamba_vs_Roy-Lennon_cb_3.avi	0	0	1024	768	Segment 2	9653	15721	6068					12533	1904-01-01 15:13:52																	9		Fixation	700	305	490			1	0
2.2.9999.9999	Loi	Loi20121109	Rec 01	2016-11-10	32022	1024 x 768	Tobii Fixation Filter	Exp2_Jamba_vs_Roy-Lennon_cb_3.avi	0	0	1024	768	Segment 2	9653	15721	6068					12550	1904-01-01 15:13:52																	9		Fixation	700	305	490			1	0
2.2.9999.9999	Loi	Loi20121109	Rec 01	2016-11-10	32022	1024 x 768	Tobii Fixation Filter	Exp2_Jamba_vs_Roy-Lennon_cb_3.avi	0	0	1024	768	Segment 2	9653	15721	6068					12566	1904-01-01 15:13:52																	9		Fixation	700	305	490			1	0
2.2.9999.9999	Loi	Loi20121109	Rec 01	2016-11-10	32022	1024 x 768	Tobii Fixation Filter	Exp2_Jamba_vs_Roy-Lennon_cb_3.avi	0	0	1024	768	Segment 2	9653	15721	6068					12583	1904-01-01 15:13:52																	9		Fixation	700	305	490			1	0
2.2.9999.9999	Loi	Loi20121109	Rec 01	2016-11-10	32022	1024 x 768	Tobii Fixation Filter	Exp2_Jamba_vs_Roy-Lennon_cb_3.avi	0	0	1024	768	Segment 2	9653	15721	6068					12600	1904-01-01 15:13:52																	9		Fixation	700	305	490			1	0
2.2.9999.9999	Loi	Loi20121109	Rec 01	2016-11-10	32022	1024 x 768	Tobii Fixation Filter	Exp2_Jamba_vs_Roy-Lennon_cb_3.avi	0	0	1024	768	Segment 2	9653	15721	6068					12616	1904-01-01 15:13:52																	9		Fixation	700	305	490			1	0
2.2.9999.9999	Loi	Loi20121109	Rec 01	2016-11-10	32022	1024 x 768	Tobii Fixation Filter	Exp2_Jamba_vs_Roy-Lennon_cb_3.avi	0	0	1024	768	Segment 2	9653	15721	6068					12633	1904-01-01 15:13:52																	9		Fixation	700	305	490			1	0
2.2.9999.9999	Loi	Loi20121109	Rec 01	2016-11-10	32022	1024 x 768	Tobii Fixation Filter	Exp2_Jamba_vs_Roy-Lennon_cb_3.avi	0	0	1024	768	Segment 2	9653	15721	6068					12650	1904-01-01 15:13:52																	9		Fixation	700	305	490			1	0
2.2.9999.9999	Loi	Loi20121109	Rec 01	2016-11-10	32022	1024 x 768	Tobii Fixation Filter	Exp2_Jamba_vs_Roy-Lennon_cb_3.avi	0	0	1024	768	Segment 2	9653	15721	6068					12666	1904-01-01 15:13:52																	9		Fixation	700	305	490			1	0
2.2.9999.9999	Loi	Loi20121109	Rec 01	2016-11-10	32022	1024 x 768	Tobii Fixation Filter	Exp2_Jamba_vs_Roy-Lennon_cb_3.avi	0	0	1024	768	Segment 2	9653	15721	6068					12683	1904-01-01 15:13:52																	9		Fixation	700	305	490			1	0
2.2.9999.9999	Loi	Loi20121109	Rec 01	2016-11-10	32022	1024 x 768	Tobii Fixation Filter	Exp2_Jamba_vs_Roy-Lennon_cb_3.avi	0	0	1024	768	Segment 2	9653	15721	6068					12700	1904-01-01 15:13:52																	9		Fixation	700	305	490			1	0
2.2.9999.9999	Loi	Loi20121109	Rec 01	2016-11-10	32022	1024 x 768	Tobii Fixation Filter	Exp2_Jamba_vs_Roy-Lennon_cb_3.avi	0	0	1024	768	Segment 2	9653	15721	6068					12716	1904-01-01 15:13:52																	9		Fixation	700	305	490			1	0
2.2.9999.9999	Loi	Loi20121109	Rec 01	2016-11-10	32022	1024 x 768	Tobii Fixation Filter	Exp2_Jamba_vs_Roy-Lennon_cb_3.avi	0	0	1024	768	Segment 2	9653	15721	6068					12733	1904-01-01 15:13:52																	9		Fixation	700	305	490			1	0
2.2.9999.9999	Loi	Loi20121109	Rec 01	2016-11-10	32022	1024 x 768	Tobii Fixation Filter	Exp2_Jamba_vs_Roy-Lennon_cb_3.avi	0	0	1024	768	Segment 2	9653	15721	6068					12750	1904-01-01 15:13:52																	9		Fixation	700	305	490			1	0
2.2.9999.9999	Loi	Loi20121109	Rec 01	2016-11-10	32022	1024 x 768	Tobii Fixation Filter	Exp2_Jamba_vs_Roy-Lennon_cb_3.avi	0	0	1024	768	Segment 2	9653	15721	6068					12766	1904-01-01 15:13:52																	9		Fixation	700	305	490			1	0
2.2.9999.9999	Loi	Loi20121109	Rec 01	2016-11-10	32022	1024 x 768	Tobii Fixation Filter	Exp2_Jamba_vs_Roy-Lennon_cb_3.avi	0	0	1024	768	Segment 2	9653	15721	6068					12783	1904-01-01 15:13:52																	9		Fixation	700	305	490			1	0
2.2.9999.9999	Loi	Loi20121109	Rec 01	2016-11-10	32022	1024 x 768	Tobii Fixation Filter	Exp2_Jamba_vs_Roy-Lennon_cb_3.avi	0	0	1024	768	Segment 2	9653	15721	6068					12799	1904-01-01 15:13:52																	9		Fixation	700	305	490			1	0
2.2.9999.9999	Loi	Loi20121109	Rec 01	2016-11-10	32022	1024 x 768	Tobii Fixation Filter	Exp2_Jamba_vs_Roy-Lennon_cb_3.avi	0	0	1024	768	Segment 2	9653	15721	6068					12816	1904-01-01 15:13:52																	9		Fixation	700	305	490			1	0
2.2.9999.9999	Loi	Loi20121109	Rec 01	2016-11-10	32022	1024 x 768	Tobii Fixation Filter	Exp2_Jamba_vs_Roy-Lennon_cb_3.avi	0	0	1024	768	Segment 2	9653	15721	6068					12833	1904-01-01 15:13:52																	9		Fixation	700	305	490			1	0
2.2.9999.9999	Loi	Loi20121109	Rec 01	2016-11-10	32022	1024 x 768	Tobii Fixation Filter	Exp2_Jamba_vs_Roy-Lennon_cb_3.avi	0	0	1024	768	Segment 2	9653	15721	6068					12849	1904-01-01 15:13:52																	9		Fixation	700	305	490			1	0
2.2.9999.9999	Loi	Loi20121109	Rec 01	2016-11-10	32022	1024 x 768	Tobii Fixation Filter	Exp2_Jamba_vs_Roy-Lennon_cb_3.avi	0	0	1024	768	Segment 2	9653	15721	6068					12866	1904-01-01 15:13:52																	9		Fixation	700	305	490			1	0
2.2.9999.9999	Loi	Loi20121109	Rec 01	2016-11-10	32022	1024 x 768	Tobii Fixation Filter	Exp2_Jamba_vs_Roy-Lennon_cb_3.avi	0	0	1024	768	Segment 2	9653	15721	6068					12883	1904-01-01 15:13:52																	9		Fixation	700	305	490			1	0
2.2.9999.9999	Loi	Loi20121109	Rec 01	2016-11-10	32022	1024 x 768	Tobii Fixation Filter	Exp2_Jamba_vs_Roy-Lennon_cb_3.avi	0	0	1024	768	Segment 2	9653	15721	6068					12899	1904-01-01 15:13:52																	9		Fixation	700	305	490			1	0
2.2.9999.9999	Loi	Loi20121109	Rec 01	2016-11-10	32022	1024 x 768	Tobii Fixation Filter	Exp2_Jamba_vs_Roy-Lennon_cb_3.avi	0	0	1024	768	Segment 2	9653	15721	6068					12916	1904-01-01 15:13:52																	9		Fixation	700	305	490			1	0
2.2.9999.9999	Loi	Loi20121109	Rec 01	2016-11-10	32022	1024 x 768	Tobii Fixation Filter	Exp2_Jamba_vs_Roy-Lennon_cb_3.avi	0	0	1024	768	Segment 2	9653	15721	6068					12933	1904-01-01 15:13:52																	9		Fixation	700	305	490			1	0
2.2.9999.9999	Loi	Loi20121109	Rec 01	2016-11-10	32022	1024 x 768	Tobii Fixation Filter	Exp2_Jamba_vs_Roy-Lennon_cb_3.avi	0	0	1024	768	Segment 2	9653	15721	6068					12949	1904-01-01 15:13:52																	9		Fixation	700	305	490			1	0
2.2.9999.9999	Loi	Loi20121109	Rec 01	2016-11-10	32022	1024 x 768	Tobii Fixation Filter	Exp2_Jamba_vs_Roy-Lennon_cb_3.avi	0	0	1024	768	Segment 2	9653	15721	6068					12966	1904-01-01 15:13:52																	9		Fixation	700	305	490			1	0
2.2.9999.9999	Loi	Loi20121109	Rec 01	2016-11-10	32022	1024 x 768	Tobii Fixation Filter	Exp2_Jamba_vs_Roy-Lennon_cb_3.avi	0	0	1024	768	Segment 2	9653	15721	6068					12983	1904-01-01 15:13:52																	9		Fixation	700	305	490			1	0
2.2.9999.9999	Loi	Loi20121109	Rec 01	2016-11-10	32022	1024 x 768	Tobii Fixation Filter	Exp2_Jamba_vs_Roy-Lennon_cb_3.avi	0	0	1024	768	Segment 2	9653	15721	6068					12999	1904-01-01 15:13:52																	9		Fixation	700	305	490			1	0
2.2.9999.9999	Loi	Loi20121109	Rec 01	2016-11-10	32022	1024 x 768	Tobii Fixation Filter	Exp2_Jamba_vs_Roy-Lennon_cb_3.avi	0	0	1024	768	Segment 2	9653	15721	6068					13016	1904-01-01 15:13:53																	9		Fixation	700	305	490			1	0
2.2.9999.9999	Loi	Loi20121109	Rec 01	2016-11-10	32022	1024 x 768	Tobii Fixation Filter	Exp2_Jamba_vs_Roy-Lennon_cb_3.avi	0	0	1024	768	Segment 2	9653	15721	6068					13033	1904-01-01 15:13:53																	10		Fixation	999	274	328			1	0
2.2.9999.9999	Loi	Loi20121109	Rec 01	2016-11-10	32022	1024 x 768	Tobii Fixation Filter	Exp2_Jamba_vs_Roy-Lennon_cb_3.avi	0	0	1024	768	Segment 2	9653	15721	6068					13049	1904-01-01 15:13:53																	10		Fixation	999	274	328			1	0
2.2.9999.9999	Loi	Loi20121109	Rec 01	2016-11-10	32022	1024 x 768	Tobii Fixation Filter	Exp2_Jamba_vs_Roy-Lennon_cb_3.avi	0	0	1024	768	Segment 2	9653	15721	6068					13066	1904-01-01 15:13:53																	10		Fixation	999	274	328			1	0
2.2.9999.9999	Loi	Loi20121109	Rec 01	2016-11-10	32022	1024 x 768	Tobii Fixation Filter	Exp2_Jamba_vs_Roy-Lennon_cb_3.avi	0	0	1024	768	Segment 2	9653	15721	6068					13083	1904-01-01 15:13:53																	10		Fixation	999	274	328			1	0
2.2.9999.9999	Loi	Loi20121109	Rec 01	2016-11-10	32022	1024 x 768	Tobii Fixation Filter	Exp2_Jamba_vs_Roy-Lennon_cb_3.avi	0	0	1024	768	Segment 2	9653	15721	6068					13099	1904-01-01 15:13:53																	10		Fixation	999	274	328			1	0
2.2.9999.9999	Loi	Loi20121109	Rec 01	2016-11-10	32022	1024 x 768	Tobii Fixation Filter	Exp2_Jamba_vs_Roy-Lennon_cb_3.avi	0	0	1024	768	Segment 2	9653	15721	6068					13116	1904-01-01 15:13:53																	10		Fixation	999	274	328			1	0
2.2.9999.9999	Loi	Loi20121109	Rec 01	2016-11-10	32022	1024 x 768	Tobii Fixation Filter	Exp2_Jamba_vs_Roy-Lennon_cb_3.avi	0	0	1024	768	Segment 2	9653	15721	6068					13133	1904-01-01 15:13:53																	10		Fixation	999	274	328			1	0
2.2.9999.9999	Loi	Loi20121109	Rec 01	2016-11-10	32022	1024 x 768	Tobii Fixation Filter	Exp2_Jamba_vs_Roy-Lennon_cb_3.avi	0	0	1024	768	Segment 2	9653	15721	6068					13149	1904-01-01 15:13:53																	10		Fixation	999	274	328			1	0
2.2.9999.9999	Loi	Loi20121109	Rec 01	2016-11-10	32022	1024 x 768	Tobii Fixation Filter	Exp2_Jamba_vs_Roy-Lennon_cb_3.avi	0	0	1024	768	Segment 2	9653	15721	6068					13166	1904-01-01 15:13:53																	10		Fixation	999	274	328			1	0
2.2.9999.9999	Loi	Loi20121109	Rec 01	2016-11-10	32022	1024 x 768	Tobii Fixation Filter	Exp2_Jamba_vs_Roy-Lennon_cb_3.avi	0	0	1024	768	Segment 2	9653	15721	6068					13183	1904-01-01 15:13:53																	10		Fixation	999	274	328			1	0
2.2.9999.9999	Loi	Loi20121109	Rec 01	2016-11-10	32022	1024 x 768	Tobii Fixation Filter	Exp2_Jamba_vs_Roy-Lennon_cb_3.avi	0	0	1024	768	Segment 2	9653	15721	6068					13199	1904-01-01 15:13:53																	10		Fixation	999	274	328			1	0
2.2.9999.9999	Loi	Loi20121109	Rec 01	2016-11-10	32022	1024 x 768	Tobii Fixation Filter	Exp2_Jamba_vs_Roy-Lennon_cb_3.avi	0	0	1024	768	Segment 2	9653	15721	6068					13216	1904-01-01 15:13:53																	10		Fixation	999	274	328			1	0
2.2.9999.9999	Loi	Loi20121109	Rec 01	2016-11-10	32022	1024 x 768	Tobii Fixation Filter	Exp2_Jamba_vs_Roy-Lennon_cb_3.avi	0	0	1024	768	Segment 2	9653	15721	6068					13233	1904-01-01 15:13:53																	10		Fixation	999	274	328			1	0
2.2.9999.9999	Loi	Loi20121109	Rec 01	2016-11-10	32022	1024 x 768	Tobii Fixation Filter	Exp2_Jamba_vs_Roy-Lennon_cb_3.avi	0	0	1024	768	Segment 2	9653	15721	6068					13249	1904-01-01 15:13:53																	10		Fixation	999	274	328			1	0
2.2.9999.9999	Loi	Loi20121109	Rec 01	2016-11-10	32022	1024 x 768	Tobii Fixation Filter	Exp2_Jamba_vs_Roy-Lennon_cb_3.avi	0	0	1024	768	Segment 2	9653	15721	6068					13266	1904-01-01 15:13:53																	10		Fixation	999	274	328			1	0
2.2.9999.9999	Loi	Loi20121109	Rec 01	2016-11-10	32022	1024 x 768	Tobii Fixation Filter	Exp2_Jamba_vs_Roy-Lennon_cb_3.avi	0	0	1024	768	Segment 2	9653	15721	6068					13283	1904-01-01 15:13:53																	10		Fixation	999	274	328			1	0
2.2.9999.9999	Loi	Loi20121109	Rec 01	2016-11-10	32022	1024 x 768	Tobii Fixation Filter	Exp2_Jamba_vs_Roy-Lennon_cb_3.avi	0	0	1024	768	Segment 2	9653	15721	6068					13299	1904-01-01 15:13:53																	10		Fixation	999	274	328			1	0
2.2.9999.9999	Loi	Loi20121109	Rec 01	2016-11-10	32022	1024 x 768	Tobii Fixation Filter	Exp2_Jamba_vs_Roy-Lennon_cb_3.avi	0	0	1024	768	Segment 2	9653	15721	6068					13316	1904-01-01 15:13:53																	10		Fixation	999	274	328			1	0
2.2.9999.9999	Loi	Loi20121109	Rec 01	2016-11-10	32022	1024 x 768	Tobii Fixation Filter	Exp2_Jamba_vs_Roy-Lennon_cb_3.avi	0	0	1024	768	Segment 2	9653	15721	6068					13332	1904-01-01 15:13:53																	10		Fixation	999	274	328			1	0
2.2.9999.9999	Loi	Loi20121109	Rec 01	2016-11-10	32022	1024 x 768	Tobii Fixation Filter	Exp2_Jamba_vs_Roy-Lennon_cb_3.avi	0	0	1024	768	Segment 2	9653	15721	6068					13349	1904-01-01 15:13:53																	10		Fixation	999	274	328			1	0
2.2.9999.9999	Loi	Loi20121109	Rec 01	2016-11-10	32022	1024 x 768	Tobii Fixation Filter	Exp2_Jamba_vs_Roy-Lennon_cb_3.avi	0	0	1024	768	Segment 2	9653	15721	6068					13366	1904-01-01 15:13:53																	10		Fixation	999	274	328			1	0
2.2.9999.9999	Loi	Loi20121109	Rec 01	2016-11-10	32022	1024 x 768	Tobii Fixation Filter	Exp2_Jamba_vs_Roy-Lennon_cb_3.avi	0	0	1024	768	Segment 2	9653	15721	6068					13382	1904-01-01 15:13:53																	10		Fixation	999	274	328			1	0
2.2.9999.9999	Loi	Loi20121109	Rec 01	2016-11-10	32022	1024 x 768	Tobii Fixation Filter	Exp2_Jamba_vs_Roy-Lennon_cb_3.avi	0	0	1024	768	Segment 2	9653	15721	6068					13399	1904-01-01 15:13:53																	10		Fixation	999	274	328			1	0
2.2.9999.9999	Loi	Loi20121109	Rec 01	2016-11-10	32022	1024 x 768	Tobii Fixation Filter	Exp2_Jamba_vs_Roy-Lennon_cb_3.avi	0	0	1024	768	Segment 2	9653	15721	6068					13416	1904-01-01 15:13:53																	10		Fixation	999	274	328			1	0
2.2.9999.9999	Loi	Loi20121109	Rec 01	2016-11-10	32022	1024 x 768	Tobii Fixation Filter	Exp2_Jamba_vs_Roy-Lennon_cb_3.avi	0	0	1024	768	Segment 2	9653	15721	6068					13432	1904-01-01 15:13:53																	10		Fixation	999	274	328			1	0
2.2.9999.9999	Loi	Loi20121109	Rec 01	2016-11-10	32022	1024 x 768	Tobii Fixation Filter	Exp2_Jamba_vs_Roy-Lennon_cb_3.avi	0	0	1024	768	Segment 2	9653	15721	6068					13449	1904-01-01 15:13:53																	10		Fixation	999	274	328			1	0
2.2.9999.9999	Loi	Loi20121109	Rec 01	2016-11-10	32022	1024 x 768	Tobii Fixation Filter	Exp2_Jamba_vs_Roy-Lennon_cb_3.avi	0	0	1024	768	Segment 2	9653	15721	6068					13466	1904-01-01 15:13:53																	10		Fixation	999	274	328			1	0
2.2.9999.9999	Loi	Loi20121109	Rec 01	2016-11-10	32022	1024 x 768	Tobii Fixation Filter	Exp2_Jamba_vs_Roy-Lennon_cb_3.avi	0	0	1024	768	Segment 2	9653	15721	6068					13482	1904-01-01 15:13:53																	10		Fixation	999	274	328			1	0
2.2.9999.9999	Loi	Loi20121109	Rec 01	2016-11-10	32022	1024 x 768	Tobii Fixation Filter	Exp2_Jamba_vs_Roy-Lennon_cb_3.avi	0	0	1024	768	Segment 2	9653	15721	6068					13499	1904-01-01 15:13:53																	10		Fixation	999	274	328			1	0
2.2.9999.9999	Loi	Loi20121109	Rec 01	2016-11-10	32022	1024 x 768	Tobii Fixation Filter	Exp2_Jamba_vs_Roy-Lennon_cb_3.avi	0	0	1024	768	Segment 2	9653	15721	6068					13516	1904-01-01 15:13:53																	10		Fixation	999	274	328			1	0
2.2.9999.9999	Loi	Loi20121109	Rec 01	2016-11-10	32022	1024 x 768	Tobii Fixation Filter	Exp2_Jamba_vs_Roy-Lennon_cb_3.avi	0	0	1024	768	Segment 2	9653	15721	6068					13532	1904-01-01 15:13:53																	10		Fixation	999	274	328			1	0
2.2.9999.9999	Loi	Loi20121109	Rec 01	2016-11-10	32022	1024 x 768	Tobii Fixation Filter	Exp2_Jamba_vs_Roy-Lennon_cb_3.avi	0	0	1024	768	Segment 2	9653	15721	6068					13549	1904-01-01 15:13:53																	10		Fixation	999	274	328			1	0
2.2.9999.9999	Loi	Loi20121109	Rec 01	2016-11-10	32022	1024 x 768	Tobii Fixation Filter	Exp2_Jamba_vs_Roy-Lennon_cb_3.avi	0	0	1024	768	Segment 2	9653	15721	6068					13566	1904-01-01 15:13:53																	10		Fixation	999	274	328			1	0
2.2.9999.9999	Loi	Loi20121109	Rec 01	2016-11-10	32022	1024 x 768	Tobii Fixation Filter	Exp2_Jamba_vs_Roy-Lennon_cb_3.avi	0	0	1024	768	Segment 2	9653	15721	6068					13582	1904-01-01 15:13:53																	10		Fixation	999	274	328			1	0
2.2.9999.9999	Loi	Loi20121109	Rec 01	2016-11-10	32022	1024 x 768	Tobii Fixation Filter	Exp2_Jamba_vs_Roy-Lennon_cb_3.avi	0	0	1024	768	Segment 2	9653	15721	6068					13599	1904-01-01 15:13:53																	10		Fixation	999	274	328			1	0
2.2.9999.9999	Loi	Loi20121109	Rec 01	2016-11-10	32022	1024 x 768	Tobii Fixation Filter	Exp2_Jamba_vs_Roy-Lennon_cb_3.avi	0	0	1024	768	Segment 2	9653	15721	6068					13616	1904-01-01 15:13:53																	10		Fixation	999	274	328			1	0
2.2.9999.9999	Loi	Loi20121109	Rec 01	2016-11-10	32022	1024 x 768	Tobii Fixation Filter	Exp2_Jamba_vs_Roy-Lennon_cb_3.avi	0	0	1024	768	Segment 2	9653	15721	6068					13632	1904-01-01 15:13:53																	10		Fixation	999	274	328			1	0
2.2.9999.9999	Loi	Loi20121109	Rec 01	2016-11-10	32022	1024 x 768	Tobii Fixation Filter	Exp2_Jamba_vs_Roy-Lennon_cb_3.avi	0	0	1024	768	Segment 2	9653	15721	6068					13649	1904-01-01 15:13:53																	10		Fixation	999	274	328			1	0
2.2.9999.9999	Loi	Loi20121109	Rec 01	2016-11-10	32022	1024 x 768	Tobii Fixation Filter	Exp2_Jamba_vs_Roy-Lennon_cb_3.avi	0	0	1024	768	Segment 2	9653	15721	6068					13665	1904-01-01 15:13:53																	10		Fixation	999	274	328			1	0
2.2.9999.9999	Loi	Loi20121109	Rec 01	2016-11-10	32022	1024 x 768	Tobii Fixation Filter	Exp2_Jamba_vs_Roy-Lennon_cb_3.avi	0	0	1024	768	Segment 2	9653	15721	6068					13682	1904-01-01 15:13:53																	10		Fixation	999	274	328			1	0
2.2.9999.9999	Loi	Loi20121109	Rec 01	2016-11-10	32022	1024 x 768	Tobii Fixation Filter	Exp2_Jamba_vs_Roy-Lennon_cb_3.avi	0	0	1024	768	Segment 2	9653	15721	6068					13699	1904-01-01 15:13:53																	10		Fixation	999	274	328			1	0
2.2.9999.9999	Loi	Loi20121109	Rec 01	2016-11-10	32022	1024 x 768	Tobii Fixation Filter	Exp2_Jamba_vs_Roy-Lennon_cb_3.avi	0	0	1024	768	Segment 2	9653	15721	6068					13715	1904-01-01 15:13:53																	10		Fixation	999	274	328			1	0
2.2.9999.9999	Loi	Loi20121109	Rec 01	2016-11-10	32022	1024 x 768	Tobii Fixation Filter	Exp2_Jamba_vs_Roy-Lennon_cb_3.avi	0	0	1024	768	Segment 2	9653	15721	6068					13732	1904-01-01 15:13:53																	10		Fixation	999	274	328			1	0
2.2.9999.9999	Loi	Loi20121109	Rec 01	2016-11-10	32022	1024 x 768	Tobii Fixation Filter	Exp2_Jamba_vs_Roy-Lennon_cb_3.avi	0	0	1024	768	Segment 2	9653	15721	6068					13749	1904-01-01 15:13:53																	10		Fixation	999	274	328			1	0
2.2.9999.9999	Loi	Loi20121109	Rec 01	2016-11-10	32022	1024 x 768	Tobii Fixation Filter	Exp2_Jamba_vs_Roy-Lennon_cb_3.avi	0	0	1024	768	Segment 2	9653	15721	6068					13765	1904-01-01 15:13:53																	10		Fixation	999	274	328			1	0
2.2.9999.9999	Loi	Loi20121109	Rec 01	2016-11-10	32022	1024 x 768	Tobii Fixation Filter	Exp2_Jamba_vs_Roy-Lennon_cb_3.avi	0	0	1024	768	Segment 2	9653	15721	6068					13782	1904-01-01 15:13:53																	10		Fixation	999	274	328			1	0
2.2.9999.9999	Loi	Loi20121109	Rec 01	2016-11-10	32022	1024 x 768	Tobii Fixation Filter	Exp2_Jamba_vs_Roy-Lennon_cb_3.avi	0	0	1024	768	Segment 2	9653	15721	6068					13799	1904-01-01 15:13:53																	10		Fixation	999	274	328			1	0
2.2.9999.9999	Loi	Loi20121109	Rec 01	2016-11-10	32022	1024 x 768	Tobii Fixation Filter	Exp2_Jamba_vs_Roy-Lennon_cb_3.avi	0	0	1024	768	Segment 2	9653	15721	6068					13815	1904-01-01 15:13:53																	10		Fixation	999	274	328			1	0
2.2.9999.9999	Loi	Loi20121109	Rec 01	2016-11-10	32022	1024 x 768	Tobii Fixation Filter	Exp2_Jamba_vs_Roy-Lennon_cb_3.avi	0	0	1024	768	Segment 2	9653	15721	6068					13832	1904-01-01 15:13:53																	10		Fixation	999	274	328			1	0
2.2.9999.9999	Loi	Loi20121109	Rec 01	2016-11-10	32022	1024 x 768	Tobii Fixation Filter	Exp2_Jamba_vs_Roy-Lennon_cb_3.avi	0	0	1024	768	Segment 2	9653	15721	6068					13849	1904-01-01 15:13:53																	10		Fixation	999	274	328			1	0
2.2.9999.9999	Loi	Loi20121109	Rec 01	2016-11-10	32022	1024 x 768	Tobii Fixation Filter	Exp2_Jamba_vs_Roy-Lennon_cb_3.avi	0	0	1024	768	Segment 2	9653	15721	6068					13865	1904-01-01 15:13:53																	10		Fixation	999	274	328			1	0
2.2.9999.9999	Loi	Loi20121109	Rec 01	2016-11-10	32022	1024 x 768	Tobii Fixation Filter	Exp2_Jamba_vs_Roy-Lennon_cb_3.avi	0	0	1024	768	Segment 2	9653	15721	6068					13882	1904-01-01 15:13:53																	10		Fixation	999	274	328			1	0
2.2.9999.9999	Loi	Loi20121109	Rec 01	2016-11-10	32022	1024 x 768	Tobii Fixation Filter	Exp2_Jamba_vs_Roy-Lennon_cb_3.avi	0	0	1024	768	Segment 2	9653	15721	6068					13899	1904-01-01 15:13:53																	10		Fixation	999	274	328			1	0
2.2.9999.9999	Loi	Loi20121109	Rec 01	2016-11-10	32022	1024 x 768	Tobii Fixation Filter	Exp2_Jamba_vs_Roy-Lennon_cb_3.avi	0	0	1024	768	Segment 2	9653	15721	6068					13915	1904-01-01 15:13:53																	10		Fixation	999	274	328			1	0
2.2.9999.9999	Loi	Loi20121109	Rec 01	2016-11-10	32022	1024 x 768	Tobii Fixation Filter	Exp2_Jamba_vs_Roy-Lennon_cb_3.avi	0	0	1024	768	Segment 2	9653	15721	6068					13932	1904-01-01 15:13:53																	10		Fixation	999	274	328			1	0
2.2.9999.9999	Loi	Loi20121109	Rec 01	2016-11-10	32022	1024 x 768	Tobii Fixation Filter	Exp2_Jamba_vs_Roy-Lennon_cb_3.avi	0	0	1024	768	Segment 2	9653	15721	6068					13949	1904-01-01 15:13:53																	10		Fixation	999	274	328			1	0
2.2.9999.9999	Loi	Loi20121109	Rec 01	2016-11-10	32022	1024 x 768	Tobii Fixation Filter	Exp2_Jamba_vs_Roy-Lennon_cb_3.avi	0	0	1024	768	Segment 2	9653	15721	6068					13965	1904-01-01 15:13:53																	10		Fixation	999	274	328			1	0
2.2.9999.9999	Loi	Loi20121109	Rec 01	2016-11-10	32022	1024 x 768	Tobii Fixation Filter	Exp2_Jamba_vs_Roy-Lennon_cb_3.avi	0	0	1024	768	Segment 2	9653	15721	6068					13982	1904-01-01 15:13:53																	10		Fixation	999	274	328			1	0
2.2.9999.9999	Loi	Loi20121109	Rec 01	2016-11-10	32022	1024 x 768	Tobii Fixation Filter	Exp2_Jamba_vs_Roy-Lennon_cb_3.avi	0	0	1024	768	Segment 2	9653	15721	6068					13999	1904-01-01 15:13:53																	10		Fixation	999	274	328			1	0
2.2.9999.9999	Loi	Loi20121109	Rec 01	2016-11-10	32022	1024 x 768	Tobii Fixation Filter	Exp2_Jamba_vs_Roy-Lennon_cb_3.avi	0	0	1024	768	Segment 2	9653	15721	6068					14015	1904-01-01 15:13:54																	10		Fixation	999	274	328			1	0
2.2.9999.9999	Loi	Loi20121109	Rec 01	2016-11-10	32022	1024 x 768	Tobii Fixation Filter	Exp2_Jamba_vs_Roy-Lennon_cb_3.avi	0	0	1024	768	Segment 2	9653	15721	6068					14032	1904-01-01 15:13:54																	11		Fixation	433					0	0
2.2.9999.9999	Loi	Loi20121109	Rec 01	2016-11-10	32022	1024 x 768	Tobii Fixation Filter	Exp2_Jamba_vs_Roy-Lennon_cb_3.avi	0	0	1024	768	Segment 2	9653	15721	6068					14049	1904-01-01 15:13:54																	11		Fixation	433					0	0
2.2.9999.9999	Loi	Loi20121109	Rec 01	2016-11-10	32022	1024 x 768	Tobii Fixation Filter	Exp2_Jamba_vs_Roy-Lennon_cb_3.avi	0	0	1024	768	Segment 2	9653	15721	6068					14065	1904-01-01 15:13:54																	11		Fixation	433					0	0
2.2.9999.9999	Loi	Loi20121109	Rec 01	2016-11-10	32022	1024 x 768	Tobii Fixation Filter	Exp2_Jamba_vs_Roy-Lennon_cb_3.avi	0	0	1024	768	Segment 2	9653	15721	6068					14082	1904-01-01 15:13:54																	11		Fixation	433					0	0
2.2.9999.9999	Loi	Loi20121109	Rec 01	2016-11-10	32022	1024 x 768	Tobii Fixation Filter	Exp2_Jamba_vs_Roy-Lennon_cb_3.avi	0	0	1024	768	Segment 2	9653	15721	6068					14099	1904-01-01 15:13:54																	11		Fixation	433					0	0
2.2.9999.9999	Loi	Loi20121109	Rec 01	2016-11-10	32022	1024 x 768	Tobii Fixation Filter	Exp2_Jamba_vs_Roy-Lennon_cb_3.avi	0	0	1024	768	Segment 2	9653	15721	6068					14115	1904-01-01 15:13:54																	11		Fixation	433					0	0
2.2.9999.9999	Loi	Loi20121109	Rec 01	2016-11-10	32022	1024 x 768	Tobii Fixation Filter	Exp2_Jamba_vs_Roy-Lennon_cb_3.avi	0	0	1024	768	Segment 2	9653	15721	6068					14132	1904-01-01 15:13:54																	11		Fixation	433					0	0
2.2.9999.9999	Loi	Loi20121109	Rec 01	2016-11-10	32022	1024 x 768	Tobii Fixation Filter	Exp2_Jamba_vs_Roy-Lennon_cb_3.avi	0	0	1024	768	Segment 2	9653	15721	6068					14149	1904-01-01 15:13:54																	11		Fixation	433					0	0
2.2.9999.9999	Loi	Loi20121109	Rec 01	2016-11-10	32022	1024 x 768	Tobii Fixation Filter	Exp2_Jamba_vs_Roy-Lennon_cb_3.avi	0	0	1024	768	Segment 2	9653	15721	6068					14165	1904-01-01 15:13:54																	11		Fixation	433					0	0
2.2.9999.9999	Loi	Loi20121109	Rec 01	2016-11-10	32022	1024 x 768	Tobii Fixation Filter	Exp2_Jamba_vs_Roy-Lennon_cb_3.avi	0	0	1024	768	Segment 2	9653	15721	6068					14182	1904-01-01 15:13:54																	11		Fixation	433					0	0
2.2.9999.9999	Loi	Loi20121109	Rec 01	2016-11-10	32022	1024 x 768	Tobii Fixation Filter	Exp2_Jamba_vs_Roy-Lennon_cb_3.avi	0	0	1024	768	Segment 2	9653	15721	6068					14199	1904-01-01 15:13:54																	11		Fixation	433					0	0
2.2.9999.9999	Loi	Loi20121109	Rec 01	2016-11-10	32022	1024 x 768	Tobii Fixation Filter	Exp2_Jamba_vs_Roy-Lennon_cb_3.avi	0	0	1024	768	Segment 2	9653	15721	6068					14215	1904-01-01 15:13:54																	11		Fixation	433					0	0
2.2.9999.9999	Loi	Loi20121109	Rec 01	2016-11-10	32022	1024 x 768	Tobii Fixation Filter	Exp2_Jamba_vs_Roy-Lennon_cb_3.avi	0	0	1024	768	Segment 2	9653	15721	6068					14232	1904-01-01 15:13:54																	11		Fixation	433					0	0
2.2.9999.9999	Loi	Loi20121109	Rec 01	2016-11-10	32022	1024 x 768	Tobii Fixation Filter	Exp2_Jamba_vs_Roy-Lennon_cb_3.avi	0	0	1024	768	Segment 2	9653	15721	6068					14249	1904-01-01 15:13:54																	11		Fixation	433					0	0
2.2.9999.9999	Loi	Loi20121109	Rec 01	2016-11-10	32022	1024 x 768	Tobii Fixation Filter	Exp2_Jamba_vs_Roy-Lennon_cb_3.avi	0	0	1024	768	Segment 2	9653	15721	6068					14265	1904-01-01 15:13:54																	11		Fixation	433					0	0
2.2.9999.9999	Loi	Loi20121109	Rec 01	2016-11-10	32022	1024 x 768	Tobii Fixation Filter	Exp2_Jamba_vs_Roy-Lennon_cb_3.avi	0	0	1024	768	Segment 2	9653	15721	6068					14282	1904-01-01 15:13:54																	11		Fixation	433					0	0
2.2.9999.9999	Loi	Loi20121109	Rec 01	2016-11-10	32022	1024 x 768	Tobii Fixation Filter	Exp2_Jamba_vs_Roy-Lennon_cb_3.avi	0	0	1024	768	Segment 2	9653	15721	6068					14299	1904-01-01 15:13:54																	11		Fixation	433					0	0
2.2.9999.9999	Loi	Loi20121109	Rec 01	2016-11-10	32022	1024 x 768	Tobii Fixation Filter	Exp2_Jamba_vs_Roy-Lennon_cb_3.avi	0	0	1024	768	Segment 2	9653	15721	6068					14315	1904-01-01 15:13:54																	11		Fixation	433					0	0
2.2.9999.9999	Loi	Loi20121109	Rec 01	2016-11-10	32022	1024 x 768	Tobii Fixation Filter	Exp2_Jamba_vs_Roy-Lennon_cb_3.avi	0	0	1024	768	Segment 2	9653	15721	6068					14332	1904-01-01 15:13:54																	11		Fixation	433					0	0
2.2.9999.9999	Loi	Loi20121109	Rec 01	2016-11-10	32022	1024 x 768	Tobii Fixation Filter	Exp2_Jamba_vs_Roy-Lennon_cb_3.avi	0	0	1024	768	Segment 2	9653	15721	6068					14349	1904-01-01 15:13:54																	11		Fixation	433					0	0
2.2.9999.9999	Loi	Loi20121109	Rec 01	2016-11-10	32022	1024 x 768	Tobii Fixation Filter	Exp2_Jamba_vs_Roy-Lennon_cb_3.avi	0	0	1024	768	Segment 2	9653	15721	6068					14365	1904-01-01 15:13:54																	11		Fixation	433					0	0
2.2.9999.9999	Loi	Loi20121109	Rec 01	2016-11-10	32022	1024 x 768	Tobii Fixation Filter	Exp2_Jamba_vs_Roy-Lennon_cb_3.avi	0	0	1024	768	Segment 2	9653	15721	6068					14382	1904-01-01 15:13:54																	11		Fixation	433					0	0
2.2.9999.9999	Loi	Loi20121109	Rec 01	2016-11-10	32022	1024 x 768	Tobii Fixation Filter	Exp2_Jamba_vs_Roy-Lennon_cb_3.avi	0	0	1024	768	Segment 2	9653	15721	6068					14398	1904-01-01 15:13:54																	11		Fixation	433					0	0
2.2.9999.9999	Loi	Loi20121109	Rec 01	2016-11-10	32022	1024 x 768	Tobii Fixation Filter	Exp2_Jamba_vs_Roy-Lennon_cb_3.avi	0	0	1024	768	Segment 2	9653	15721	6068					14415	1904-01-01 15:13:54																	11		Fixation	433					0	0
2.2.9999.9999	Loi	Loi20121109	Rec 01	2016-11-10	32022	1024 x 768	Tobii Fixation Filter	Exp2_Jamba_vs_Roy-Lennon_cb_3.avi	0	0	1024	768	Segment 2	9653	15721	6068					14432	1904-01-01 15:13:54																	11		Fixation	433					0	0
2.2.9999.9999	Loi	Loi20121109	Rec 01	2016-11-10	32022	1024 x 768	Tobii Fixation Filter	Exp2_Jamba_vs_Roy-Lennon_cb_3.avi	0	0	1024	768	Segment 2	9653	15721	6068					14449	1904-01-01 15:13:54																	11		Fixation	433					0	0
2.2.9999.9999	Loi	Loi20121109	Rec 01	2016-11-10	32022	1024 x 768	Tobii Fixation Filter	Exp2_Jamba_vs_Roy-Lennon_cb_3.avi	0	0	1024	768	Segment 2	9653	15721	6068					14465	1904-01-01 15:13:54																	12		Fixation	366	249	420			1	0
2.2.9999.9999	Loi	Loi20121109	Rec 01	2016-11-10	32022	1024 x 768	Tobii Fixation Filter	Exp2_Jamba_vs_Roy-Lennon_cb_3.avi	0	0	1024	768	Segment 2	9653	15721	6068					14482	1904-01-01 15:13:54																	12		Fixation	366	249	420			1	0
2.2.9999.9999	Loi	Loi20121109	Rec 01	2016-11-10	32022	1024 x 768	Tobii Fixation Filter	Exp2_Jamba_vs_Roy-Lennon_cb_3.avi	0	0	1024	768	Segment 2	9653	15721	6068					14498	1904-01-01 15:13:54																	12		Fixation	366	249	420			1	0
2.2.9999.9999	Loi	Loi20121109	Rec 01	2016-11-10	32022	1024 x 768	Tobii Fixation Filter	Exp2_Jamba_vs_Roy-Lennon_cb_3.avi	0	0	1024	768	Segment 2	9653	15721	6068					14515	1904-01-01 15:13:54																	12		Fixation	366	249	420			1	0
2.2.9999.9999	Loi	Loi20121109	Rec 01	2016-11-10	32022	1024 x 768	Tobii Fixation Filter	Exp2_Jamba_vs_Roy-Lennon_cb_3.avi	0	0	1024	768	Segment 2	9653	15721	6068					14532	1904-01-01 15:13:54																	12		Fixation	366	249	420			1	0
2.2.9999.9999	Loi	Loi20121109	Rec 01	2016-11-10	32022	1024 x 768	Tobii Fixation Filter	Exp2_Jamba_vs_Roy-Lennon_cb_3.avi	0	0	1024	768	Segment 2	9653	15721	6068					14548	1904-01-01 15:13:54																	12		Fixation	366	249	420			1	0
2.2.9999.9999	Loi	Loi20121109	Rec 01	2016-11-10	32022	1024 x 768	Tobii Fixation Filter	Exp2_Jamba_vs_Roy-Lennon_cb_3.avi	0	0	1024	768	Segment 2	9653	15721	6068					14565	1904-01-01 15:13:54																	12		Fixation	366	249	420			1	0
2.2.9999.9999	Loi	Loi20121109	Rec 01	2016-11-10	32022	1024 x 768	Tobii Fixation Filter	Exp2_Jamba_vs_Roy-Lennon_cb_3.avi	0	0	1024	768	Segment 2	9653	15721	6068					14582	1904-01-01 15:13:54																	12		Fixation	366	249	420			1	0
2.2.9999.9999	Loi	Loi20121109	Rec 01	2016-11-10	32022	1024 x 768	Tobii Fixation Filter	Exp2_Jamba_vs_Roy-Lennon_cb_3.avi	0	0	1024	768	Segment 2	9653	15721	6068					14598	1904-01-01 15:13:54																	12		Fixation	366	249	420			1	0
2.2.9999.9999	Loi	Loi20121109	Rec 01	2016-11-10	32022	1024 x 768	Tobii Fixation Filter	Exp2_Jamba_vs_Roy-Lennon_cb_3.avi	0	0	1024	768	Segment 2	9653	15721	6068					14615	1904-01-01 15:13:54																	12		Fixation	366	249	420			1	0
2.2.9999.9999	Loi	Loi20121109	Rec 01	2016-11-10	32022	1024 x 768	Tobii Fixation Filter	Exp2_Jamba_vs_Roy-Lennon_cb_3.avi	0	0	1024	768	Segment 2	9653	15721	6068					14632	1904-01-01 15:13:54																	12		Fixation	366	249	420			1	0
2.2.9999.9999	Loi	Loi20121109	Rec 01	2016-11-10	32022	1024 x 768	Tobii Fixation Filter	Exp2_Jamba_vs_Roy-Lennon_cb_3.avi	0	0	1024	768	Segment 2	9653	15721	6068					14648	1904-01-01 15:13:54																	12		Fixation	366	249	420			1	0
2.2.9999.9999	Loi	Loi20121109	Rec 01	2016-11-10	32022	1024 x 768	Tobii Fixation Filter	Exp2_Jamba_vs_Roy-Lennon_cb_3.avi	0	0	1024	768	Segment 2	9653	15721	6068					14665	1904-01-01 15:13:54																	12		Fixation	366	249	420			1	0
2.2.9999.9999	Loi	Loi20121109	Rec 01	2016-11-10	32022	1024 x 768	Tobii Fixation Filter	Exp2_Jamba_vs_Roy-Lennon_cb_3.avi	0	0	1024	768	Segment 2	9653	15721	6068					14682	1904-01-01 15:13:54																	12		Fixation	366	249	420			1	0
2.2.9999.9999	Loi	Loi20121109	Rec 01	2016-11-10	32022	1024 x 768	Tobii Fixation Filter	Exp2_Jamba_vs_Roy-Lennon_cb_3.avi	0	0	1024	768	Segment 2	9653	15721	6068					14698	1904-01-01 15:13:54																	12		Fixation	366	249	420			1	0
2.2.9999.9999	Loi	Loi20121109	Rec 01	2016-11-10	32022	1024 x 768	Tobii Fixation Filter	Exp2_Jamba_vs_Roy-Lennon_cb_3.avi	0	0	1024	768	Segment 2	9653	15721	6068					14715	1904-01-01 15:13:54																	12		Fixation	366	249	420			1	0
2.2.9999.9999	Loi	Loi20121109	Rec 01	2016-11-10	32022	1024 x 768	Tobii Fixation Filter	Exp2_Jamba_vs_Roy-Lennon_cb_3.avi	0	0	1024	768	Segment 2	9653	15721	6068					14731	1904-01-01 15:13:54																	12		Fixation	366	249	420			1	0
2.2.9999.9999	Loi	Loi20121109	Rec 01	2016-11-10	32022	1024 x 768	Tobii Fixation Filter	Exp2_Jamba_vs_Roy-Lennon_cb_3.avi	0	0	1024	768	Segment 2	9653	15721	6068					14748	1904-01-01 15:13:54																	12		Fixation	366	249	420			1	0
2.2.9999.9999	Loi	Loi20121109	Rec 01	2016-11-10	32022	1024 x 768	Tobii Fixation Filter	Exp2_Jamba_vs_Roy-Lennon_cb_3.avi	0	0	1024	768	Segment 2	9653	15721	6068					14765	1904-01-01 15:13:54																	12		Fixation	366	249	420			1	0
2.2.9999.9999	Loi	Loi20121109	Rec 01	2016-11-10	32022	1024 x 768	Tobii Fixation Filter	Exp2_Jamba_vs_Roy-Lennon_cb_3.avi	0	0	1024	768	Segment 2	9653	15721	6068					14781	1904-01-01 15:13:54																	12		Fixation	366	249	420			1	0
2.2.9999.9999	Loi	Loi20121109	Rec 01	2016-11-10	32022	1024 x 768	Tobii Fixation Filter	Exp2_Jamba_vs_Roy-Lennon_cb_3.avi	0	0	1024	768	Segment 2	9653	15721	6068					14798	1904-01-01 15:13:54																	12		Fixation	366	249	420			1	0
2.2.9999.9999	Loi	Loi20121109	Rec 01	2016-11-10	32022	1024 x 768	Tobii Fixation Filter	Exp2_Jamba_vs_Roy-Lennon_cb_3.avi	0	0	1024	768	Segment 2	9653	15721	6068					14815	1904-01-01 15:13:54																	12		Fixation	366	249	420			1	0
2.2.9999.9999	Loi	Loi20121109	Rec 01	2016-11-10	32022	1024 x 768	Tobii Fixation Filter	Exp2_Jamba_vs_Roy-Lennon_cb_3.avi	0	0	1024	768	Segment 2	9653	15721	6068					14831	1904-01-01 15:13:54																	13		Fixation	783	809	486			0	1
2.2.9999.9999	Loi	Loi20121109	Rec 01	2016-11-10	32022	1024 x 768	Tobii Fixation Filter	Exp2_Jamba_vs_Roy-Lennon_cb_3.avi	0	0	1024	768	Segment 2	9653	15721	6068					14848	1904-01-01 15:13:54																	13		Fixation	783	809	486			0	1
2.2.9999.9999	Loi	Loi20121109	Rec 01	2016-11-10	32022	1024 x 768	Tobii Fixation Filter	Exp2_Jamba_vs_Roy-Lennon_cb_3.avi	0	0	1024	768	Segment 2	9653	15721	6068					14865	1904-01-01 15:13:54																	13		Fixation	783	809	486			0	1
2.2.9999.9999	Loi	Loi20121109	Rec 01	2016-11-10	32022	1024 x 768	Tobii Fixation Filter	Exp2_Jamba_vs_Roy-Lennon_cb_3.avi	0	0	1024	768	Segment 2	9653	15721	6068					14881	1904-01-01 15:13:54																	13		Fixation	783	809	486			0	1
2.2.9999.9999	Loi	Loi20121109	Rec 01	2016-11-10	32022	1024 x 768	Tobii Fixation Filter	Exp2_Jamba_vs_Roy-Lennon_cb_3.avi	0	0	1024	768	Segment 2	9653	15721	6068					14898	1904-01-01 15:13:54																	13		Fixation	783	809	486			0	1
2.2.9999.9999	Loi	Loi20121109	Rec 01	2016-11-10	32022	1024 x 768	Tobii Fixation Filter	Exp2_Jamba_vs_Roy-Lennon_cb_3.avi	0	0	1024	768	Segment 2	9653	15721	6068					14915	1904-01-01 15:13:54																	13		Fixation	783	809	486			0	1
2.2.9999.9999	Loi	Loi20121109	Rec 01	2016-11-10	32022	1024 x 768	Tobii Fixation Filter	Exp2_Jamba_vs_Roy-Lennon_cb_3.avi	0	0	1024	768	Segment 2	9653	15721	6068					14931	1904-01-01 15:13:54																	13		Fixation	783	809	486			0	1
2.2.9999.9999	Loi	Loi20121109	Rec 01	2016-11-10	32022	1024 x 768	Tobii Fixation Filter	Exp2_Jamba_vs_Roy-Lennon_cb_3.avi	0	0	1024	768	Segment 2	9653	15721	6068					14948	1904-01-01 15:13:54																	13		Fixation	783	809	486			0	1
2.2.9999.9999	Loi	Loi20121109	Rec 01	2016-11-10	32022	1024 x 768	Tobii Fixation Filter	Exp2_Jamba_vs_Roy-Lennon_cb_3.avi	0	0	1024	768	Segment 2	9653	15721	6068					14965	1904-01-01 15:13:54																	13		Fixation	783	809	486			0	1
2.2.9999.9999	Loi	Loi20121109	Rec 01	2016-11-10	32022	1024 x 768	Tobii Fixation Filter	Exp2_Jamba_vs_Roy-Lennon_cb_3.avi	0	0	1024	768	Segment 2	9653	15721	6068					14981	1904-01-01 15:13:54																	13		Fixation	783	809	486			0	1
2.2.9999.9999	Loi	Loi20121109	Rec 01	2016-11-10	32022	1024 x 768	Tobii Fixation Filter	Exp2_Jamba_vs_Roy-Lennon_cb_3.avi	0	0	1024	768	Segment 2	9653	15721	6068					14998	1904-01-01 15:13:54																	13		Fixation	783	809	486			0	1
2.2.9999.9999	Loi	Loi20121109	Rec 01	2016-11-10	32022	1024 x 768	Tobii Fixation Filter	Exp2_Jamba_vs_Roy-Lennon_cb_3.avi	0	0	1024	768	Segment 2	9653	15721	6068					15015	1904-01-01 15:13:55																	13		Fixation	783	809	486			0	1
2.2.9999.9999	Loi	Loi20121109	Rec 01	2016-11-10	32022	1024 x 768	Tobii Fixation Filter	Exp2_Jamba_vs_Roy-Lennon_cb_3.avi	0	0	1024	768	Segment 2	9653	15721	6068					15031	1904-01-01 15:13:55																	13		Fixation	783	809	486			0	1
2.2.9999.9999	Loi	Loi20121109	Rec 01	2016-11-10	32022	1024 x 768	Tobii Fixation Filter	Exp2_Jamba_vs_Roy-Lennon_cb_3.avi	0	0	1024	768	Segment 2	9653	15721	6068					15048	1904-01-01 15:13:55																	13		Fixation	783	809	486			0	1
2.2.9999.9999	Loi	Loi20121109	Rec 01	2016-11-10	32022	1024 x 768	Tobii Fixation Filter	Exp2_Jamba_vs_Roy-Lennon_cb_3.avi	0	0	1024	768	Segment 2	9653	15721	6068					15065	1904-01-01 15:13:55																	13		Fixation	783	809	486			0	1
2.2.9999.9999	Loi	Loi20121109	Rec 01	2016-11-10	32022	1024 x 768	Tobii Fixation Filter	Exp2_Jamba_vs_Roy-Lennon_cb_3.avi	0	0	1024	768	Segment 2	9653	15721	6068					15081	1904-01-01 15:13:55																	13		Fixation	783	809	486			0	1
2.2.9999.9999	Loi	Loi20121109	Rec 01	2016-11-10	32022	1024 x 768	Tobii Fixation Filter	Exp2_Jamba_vs_Roy-Lennon_cb_3.avi	0	0	1024	768	Segment 2	9653	15721	6068					15098	1904-01-01 15:13:55																	13		Fixation	783	809	486			0	1
2.2.9999.9999	Loi	Loi20121109	Rec 01	2016-11-10	32022	1024 x 768	Tobii Fixation Filter	Exp2_Jamba_vs_Roy-Lennon_cb_3.avi	0	0	1024	768	Segment 2	9653	15721	6068					15115	1904-01-01 15:13:55																	13		Fixation	783	809	486			0	1
2.2.9999.9999	Loi	Loi20121109	Rec 01	2016-11-10	32022	1024 x 768	Tobii Fixation Filter	Exp2_Jamba_vs_Roy-Lennon_cb_3.avi	0	0	1024	768	Segment 2	9653	15721	6068					15131	1904-01-01 15:13:55																	13		Fixation	783	809	486			0	1
2.2.9999.9999	Loi	Loi20121109	Rec 01	2016-11-10	32022	1024 x 768	Tobii Fixation Filter	Exp2_Jamba_vs_Roy-Lennon_cb_3.avi	0	0	1024	768	Segment 2	9653	15721	6068					15148	1904-01-01 15:13:55																	13		Fixation	783	809	486			0	1
2.2.9999.9999	Loi	Loi20121109	Rec 01	2016-11-10	32022	1024 x 768	Tobii Fixation Filter	Exp2_Jamba_vs_Roy-Lennon_cb_3.avi	0	0	1024	768	Segment 2	9653	15721	6068					15165	1904-01-01 15:13:55																	13		Fixation	783	809	486			0	1
2.2.9999.9999	Loi	Loi20121109	Rec 01	2016-11-10	32022	1024 x 768	Tobii Fixation Filter	Exp2_Jamba_vs_Roy-Lennon_cb_3.avi	0	0	1024	768	Segment 2	9653	15721	6068					15181	1904-01-01 15:13:55																	13		Fixation	783	809	486			0	1
2.2.9999.9999	Loi	Loi20121109	Rec 01	2016-11-10	32022	1024 x 768	Tobii Fixation Filter	Exp2_Jamba_vs_Roy-Lennon_cb_3.avi	0	0	1024	768	Segment 2	9653	15721	6068					15198	1904-01-01 15:13:55																	13		Fixation	783	809	486			0	1
2.2.9999.9999	Loi	Loi20121109	Rec 01	2016-11-10	32022	1024 x 768	Tobii Fixation Filter	Exp2_Jamba_vs_Roy-Lennon_cb_3.avi	0	0	1024	768	Segment 2	9653	15721	6068					15215	1904-01-01 15:13:55																	13		Fixation	783	809	486			0	1
2.2.9999.9999	Loi	Loi20121109	Rec 01	2016-11-10	32022	1024 x 768	Tobii Fixation Filter	Exp2_Jamba_vs_Roy-Lennon_cb_3.avi	0	0	1024	768	Segment 2	9653	15721	6068					15231	1904-01-01 15:13:55																	13		Fixation	783	809	486			0	1
2.2.9999.9999	Loi	Loi20121109	Rec 01	2016-11-10	32022	1024 x 768	Tobii Fixation Filter	Exp2_Jamba_vs_Roy-Lennon_cb_3.avi	0	0	1024	768	Segment 2	9653	15721	6068					15248	1904-01-01 15:13:55																	13		Fixation	783	809	486			0	1
2.2.9999.9999	Loi	Loi20121109	Rec 01	2016-11-10	32022	1024 x 768	Tobii Fixation Filter	Exp2_Jamba_vs_Roy-Lennon_cb_3.avi	0	0	1024	768	Segment 2	9653	15721	6068					15264	1904-01-01 15:13:55																	13		Fixation	783	809	486			0	1
2.2.9999.9999	Loi	Loi20121109	Rec 01	2016-11-10	32022	1024 x 768	Tobii Fixation Filter	Exp2_Jamba_vs_Roy-Lennon_cb_3.avi	0	0	1024	768	Segment 2	9653	15721	6068					15281	1904-01-01 15:13:55																	13		Fixation	783	809	486			0	1
2.2.9999.9999	Loi	Loi20121109	Rec 01	2016-11-10	32022	1024 x 768	Tobii Fixation Filter	Exp2_Jamba_vs_Roy-Lennon_cb_3.avi	0	0	1024	768	Segment 2	9653	15721	6068					15298	1904-01-01 15:13:55																	13		Fixation	783	809	486			0	1
2.2.9999.9999	Loi	Loi20121109	Rec 01	2016-11-10	32022	1024 x 768	Tobii Fixation Filter	Exp2_Jamba_vs_Roy-Lennon_cb_3.avi	0	0	1024	768	Segment 2	9653	15721	6068					15314	1904-01-01 15:13:55																	13		Fixation	783	809	486			0	1
2.2.9999.9999	Loi	Loi20121109	Rec 01	2016-11-10	32022	1024 x 768	Tobii Fixation Filter	Exp2_Jamba_vs_Roy-Lennon_cb_3.avi	0	0	1024	768	Segment 2	9653	15721	6068					15331	1904-01-01 15:13:55																	13		Fixation	783	809	486			0	1
2.2.9999.9999	Loi	Loi20121109	Rec 01	2016-11-10	32022	1024 x 768	Tobii Fixation Filter	Exp2_Jamba_vs_Roy-Lennon_cb_3.avi	0	0	1024	768	Segment 2	9653	15721	6068					15348	1904-01-01 15:13:55																	13		Fixation	783	809	486			0	1
2.2.9999.9999	Loi	Loi20121109	Rec 01	2016-11-10	32022	1024 x 768	Tobii Fixation Filter	Exp2_Jamba_vs_Roy-Lennon_cb_3.avi	0	0	1024	768	Segment 2	9653	15721	6068					15364	1904-01-01 15:13:55																	13		Fixation	783	809	486			0	1
2.2.9999.9999	Loi	Loi20121109	Rec 01	2016-11-10	32022	1024 x 768	Tobii Fixation Filter	Exp2_Jamba_vs_Roy-Lennon_cb_3.avi	0	0	1024	768	Segment 2	9653	15721	6068					15381	1904-01-01 15:13:55																	13		Fixation	783	809	486			0	1
2.2.9999.9999	Loi	Loi20121109	Rec 01	2016-11-10	32022	1024 x 768	Tobii Fixation Filter	Exp2_Jamba_vs_Roy-Lennon_cb_3.avi	0	0	1024	768	Segment 2	9653	15721	6068					15398	1904-01-01 15:13:55																	13		Fixation	783	809	486			0	1
2.2.9999.9999	Loi	Loi20121109	Rec 01	2016-11-10	32022	1024 x 768	Tobii Fixation Filter	Exp2_Jamba_vs_Roy-Lennon_cb_3.avi	0	0	1024	768	Segment 2	9653	15721	6068					15414	1904-01-01 15:13:55																	13		Fixation	783	809	486			0	1
2.2.9999.9999	Loi	Loi20121109	Rec 01	2016-11-10	32022	1024 x 768	Tobii Fixation Filter	Exp2_Jamba_vs_Roy-Lennon_cb_3.avi	0	0	1024	768	Segment 2	9653	15721	6068					15431	1904-01-01 15:13:55																	13		Fixation	783	809	486			0	1
2.2.9999.9999	Loi	Loi20121109	Rec 01	2016-11-10	32022	1024 x 768	Tobii Fixation Filter	Exp2_Jamba_vs_Roy-Lennon_cb_3.avi	0	0	1024	768	Segment 2	9653	15721	6068					15448	1904-01-01 15:13:55																	13		Fixation	783	809	486			0	1
2.2.9999.9999	Loi	Loi20121109	Rec 01	2016-11-10	32022	1024 x 768	Tobii Fixation Filter	Exp2_Jamba_vs_Roy-Lennon_cb_3.avi	0	0	1024	768	Segment 2	9653	15721	6068					15464	1904-01-01 15:13:55																	13		Fixation	783	809	486			0	1
2.2.9999.9999	Loi	Loi20121109	Rec 01	2016-11-10	32022	1024 x 768	Tobii Fixation Filter	Exp2_Jamba_vs_Roy-Lennon_cb_3.avi	0	0	1024	768	Segment 2	9653	15721	6068					15481	1904-01-01 15:13:55																	13		Fixation	783	809	486			0	1
2.2.9999.9999	Loi	Loi20121109	Rec 01	2016-11-10	32022	1024 x 768	Tobii Fixation Filter	Exp2_Jamba_vs_Roy-Lennon_cb_3.avi	0	0	1024	768	Segment 2	9653	15721	6068					15498	1904-01-01 15:13:55																	13		Fixation	783	809	486			0	1
2.2.9999.9999	Loi	Loi20121109	Rec 01	2016-11-10	32022	1024 x 768	Tobii Fixation Filter	Exp2_Jamba_vs_Roy-Lennon_cb_3.avi	0	0	1024	768	Segment 2	9653	15721	6068					15514	1904-01-01 15:13:55																	13		Fixation	783	809	486			0	1
2.2.9999.9999	Loi	Loi20121109	Rec 01	2016-11-10	32022	1024 x 768	Tobii Fixation Filter	Exp2_Jamba_vs_Roy-Lennon_cb_3.avi	0	0	1024	768	Segment 2	9653	15721	6068					15531	1904-01-01 15:13:55																	13		Fixation	783	809	486			0	1
2.2.9999.9999	Loi	Loi20121109	Rec 01	2016-11-10	32022	1024 x 768	Tobii Fixation Filter	Exp2_Jamba_vs_Roy-Lennon_cb_3.avi	0	0	1024	768	Segment 2	9653	15721	6068					15548	1904-01-01 15:13:55																	13		Fixation	783	809	486			0	1
2.2.9999.9999	Loi	Loi20121109	Rec 01	2016-11-10	32022	1024 x 768	Tobii Fixation Filter	Exp2_Jamba_vs_Roy-Lennon_cb_3.avi	0	0	1024	768	Segment 2	9653	15721	6068					15564	1904-01-01 15:13:55																	13		Fixation	783	809	486			0	1
2.2.9999.9999	Loi	Loi20121109	Rec 01	2016-11-10	32022	1024 x 768	Tobii Fixation Filter	Exp2_Jamba_vs_Roy-Lennon_cb_3.avi	0	0	1024	768	Segment 2	9653	15721	6068					15581	1904-01-01 15:13:55																	13		Fixation	783	809	486			0	1
2.2.9999.9999	Loi	Loi20121109	Rec 01	2016-11-10	32022	1024 x 768	Tobii Fixation Filter	Exp2_Jamba_vs_Roy-Lennon_cb_3.avi	0	0	1024	768	Segment 2	9653	15721	6068					15598	1904-01-01 15:13:55																	13		Fixation	783	809	486			0	1
2.2.9999.9999	Loi	Loi20121109	Rec 01	2016-11-10	32022	1024 x 768	Tobii Fixation Filter	Exp2_Jamba_vs_Roy-Lennon_cb_3.avi	0	0	1024	768	Segment 2	9653	15721	6068					15614	1904-01-01 15:13:55																	14		Fixation	117	253	437			1	0
2.2.9999.9999	Loi	Loi20121109	Rec 01	2016-11-10	32022	1024 x 768	Tobii Fixation Filter	Exp2_Jamba_vs_Roy-Lennon_cb_3.avi	0	0	1024	768	Segment 2	9653	15721	6068					15631	1904-01-01 15:13:55																	14		Fixation	117	253	437			1	0
2.2.9999.9999	Loi	Loi20121109	Rec 01	2016-11-10	32022	1024 x 768	Tobii Fixation Filter	Exp2_Jamba_vs_Roy-Lennon_cb_3.avi	0	0	1024	768	Segment 2	9653	15721	6068					15648	1904-01-01 15:13:55																	14		Fixation	117	253	437			1	0
2.2.9999.9999	Loi	Loi20121109	Rec 01	2016-11-10	32022	1024 x 768	Tobii Fixation Filter	Exp2_Jamba_vs_Roy-Lennon_cb_3.avi	0	0	1024	768	Segment 2	9653	15721	6068					15664	1904-01-01 15:13:55																	14		Fixation	117	253	437			1	0
2.2.9999.9999	Loi	Loi20121109	Rec 01	2016-11-10	32022	1024 x 768	Tobii Fixation Filter	Exp2_Jamba_vs_Roy-Lennon_cb_3.avi	0	0	1024	768	Segment 2	9653	15721	6068					15681	1904-01-01 15:13:55																	14		Fixation	117	253	437			1	0
2.2.9999.9999	Loi	Loi20121109	Rec 01	2016-11-10	32022	1024 x 768	Tobii Fixation Filter	Exp2_Jamba_vs_Roy-Lennon_cb_3.avi	0	0	1024	768	Segment 2	9653	15721	6068					15698	1904-01-01 15:13:55																	14		Fixation	117	253	437			1	0
2.2.9999.9999	Loi	Loi20121109	Rec 01	2016-11-10	32022	1024 x 768	Tobii Fixation Filter	Exp2_Jamba_vs_Roy-Lennon_cb_3.avi	0	0	1024	768	Segment 2	9653	15721	6068					15714	1904-01-01 15:13:55																	14		Fixation	117	253	437			1	0
2.2.9999.9999	Loi	Loi20121109	Rec 01	2016-11-10	32022	1024 x 768	Tobii Fixation Filter	Exp2_Jamba_vs_Roy-Lennon_cb_3.avi	0	0	1024	768	Segment 2	9653	15721	6068					15721	1904-01-01 15:13:55										2	MovieEnd	Exp2_Jamba_vs_Roy-Lennon_cb_3.avi					15		Fixation	300	260	474
2.2.9999.9999	Loi	Loi20121109	Rec 01	2016-11-10	32022	1024 x 768	Tobii Fixation Filter	Exp4_Lennon_vs_Konan-Shoubou_cb_3.avi	0	0	1024	768	Segment 3	17819	23910	6091					17819	1904-01-01 15:13:57										1	MovieStart	Exp4_Lennon_vs_Konan-Shoubou_cb_3.avi					1		Fixation	1033	670	480
2.2.9999.9999	Loi	Loi20121109	Rec 01	2016-11-10	32022	1024 x 768	Tobii Fixation Filter	Exp4_Lennon_vs_Konan-Shoubou_cb_3.avi	0	0	1024	768	Segment 3	17819	23910	6091					17830	1904-01-01 15:13:57																	1		Fixation	1033	670	480					0
2.2.9999.9999	Loi	Loi20121109	Rec 01	2016-11-10	32022	1024 x 768	Tobii Fixation Filter	Exp4_Lennon_vs_Konan-Shoubou_cb_3.avi	0	0	1024	768	Segment 3	17819	23910	6091					17846	1904-01-01 15:13:57																	1		Fixation	1033	670	480					0
2.2.9999.9999	Loi	Loi20121109	Rec 01	2016-11-10	32022	1024 x 768	Tobii Fixation Filter	Exp4_Lennon_vs_Konan-Shoubou_cb_3.avi	0	0	1024	768	Segment 3	17819	23910	6091					17863	1904-01-01 15:13:57																	1		Fixation	1033	670	480					0
2.2.9999.9999	Loi	Loi20121109	Rec 01	2016-11-10	32022	1024 x 768	Tobii Fixation Filter	Exp4_Lennon_vs_Konan-Shoubou_cb_3.avi	0	0	1024	768	Segment 3	17819	23910	6091					17880	1904-01-01 15:13:57																	1		Fixation	1033	670	480					0
2.2.9999.9999	Loi	Loi20121109	Rec 01	2016-11-10	32022	1024 x 768	Tobii Fixation Filter	Exp4_Lennon_vs_Konan-Shoubou_cb_3.avi	0	0	1024	768	Segment 3	17819	23910	6091					17896	1904-01-01 15:13:57																	1		Fixation	1033	670	480					0
2.2.9999.9999	Loi	Loi20121109	Rec 01	2016-11-10	32022	1024 x 768	Tobii Fixation Filter	Exp4_Lennon_vs_Konan-Shoubou_cb_3.avi	0	0	1024	768	Segment 3	17819	23910	6091					17913	1904-01-01 15:13:57																	1		Fixation	1033	670	480					0
2.2.9999.9999	Loi	Loi20121109	Rec 01	2016-11-10	32022	1024 x 768	Tobii Fixation Filter	Exp4_Lennon_vs_Konan-Shoubou_cb_3.avi	0	0	1024	768	Segment 3	17819	23910	6091					17929	1904-01-01 15:13:57																	1		Fixation	1033	670	480					0
2.2.9999.9999	Loi	Loi20121109	Rec 01	2016-11-10	32022	1024 x 768	Tobii Fixation Filter	Exp4_Lennon_vs_Konan-Shoubou_cb_3.avi	0	0	1024	768	Segment 3	17819	23910	6091					17946	1904-01-01 15:13:57																	1		Fixation	1033	670	480					0
2.2.9999.9999	Loi	Loi20121109	Rec 01	2016-11-10	32022	1024 x 768	Tobii Fixation Filter	Exp4_Lennon_vs_Konan-Shoubou_cb_3.avi	0	0	1024	768	Segment 3	17819	23910	6091					17963	1904-01-01 15:13:57																	1		Fixation	1033	670	480					0
2.2.9999.9999	Loi	Loi20121109	Rec 01	2016-11-10	32022	1024 x 768	Tobii Fixation Filter	Exp4_Lennon_vs_Konan-Shoubou_cb_3.avi	0	0	1024	768	Segment 3	17819	23910	6091					17979	1904-01-01 15:13:57																	1		Fixation	1033	670	480					0
2.2.9999.9999	Loi	Loi20121109	Rec 01	2016-11-10	32022	1024 x 768	Tobii Fixation Filter	Exp4_Lennon_vs_Konan-Shoubou_cb_3.avi	0	0	1024	768	Segment 3	17819	23910	6091					17996	1904-01-01 15:13:57																	1		Fixation	1033	670	480					0
2.2.9999.9999	Loi	Loi20121109	Rec 01	2016-11-10	32022	1024 x 768	Tobii Fixation Filter	Exp4_Lennon_vs_Konan-Shoubou_cb_3.avi	0	0	1024	768	Segment 3	17819	23910	6091					18013	1904-01-01 15:13:58																	1		Fixation	1033	670	480					0
2.2.9999.9999	Loi	Loi20121109	Rec 01	2016-11-10	32022	1024 x 768	Tobii Fixation Filter	Exp4_Lennon_vs_Konan-Shoubou_cb_3.avi	0	0	1024	768	Segment 3	17819	23910	6091					18029	1904-01-01 15:13:58																	1		Fixation	1033	670	480					0
2.2.9999.9999	Loi	Loi20121109	Rec 01	2016-11-10	32022	1024 x 768	Tobii Fixation Filter	Exp4_Lennon_vs_Konan-Shoubou_cb_3.avi	0	0	1024	768	Segment 3	17819	23910	6091					18046	1904-01-01 15:13:58																	1		Fixation	1033	670	480					0
2.2.9999.9999	Loi	Loi20121109	Rec 01	2016-11-10	32022	1024 x 768	Tobii Fixation Filter	Exp4_Lennon_vs_Konan-Shoubou_cb_3.avi	0	0	1024	768	Segment 3	17819	23910	6091					18063	1904-01-01 15:13:58																	1		Fixation	1033	670	480					0
2.2.9999.9999	Loi	Loi20121109	Rec 01	2016-11-10	32022	1024 x 768	Tobii Fixation Filter	Exp4_Lennon_vs_Konan-Shoubou_cb_3.avi	0	0	1024	768	Segment 3	17819	23910	6091					18079	1904-01-01 15:13:58																	1		Fixation	1033	670	480					0
2.2.9999.9999	Loi	Loi20121109	Rec 01	2016-11-10	32022	1024 x 768	Tobii Fixation Filter	Exp4_Lennon_vs_Konan-Shoubou_cb_3.avi	0	0	1024	768	Segment 3	17819	23910	6091					18096	1904-01-01 15:13:58																	1		Fixation	1033	670	480					0
2.2.9999.9999	Loi	Loi20121109	Rec 01	2016-11-10	32022	1024 x 768	Tobii Fixation Filter	Exp4_Lennon_vs_Konan-Shoubou_cb_3.avi	0	0	1024	768	Segment 3	17819	23910	6091					18113	1904-01-01 15:13:58																	1		Fixation	1033	670	480					0
2.2.9999.9999	Loi	Loi20121109	Rec 01	2016-11-10	32022	1024 x 768	Tobii Fixation Filter	Exp4_Lennon_vs_Konan-Shoubou_cb_3.avi	0	0	1024	768	Segment 3	17819	23910	6091					18129	1904-01-01 15:13:58																	1		Fixation	1033	670	480					0
2.2.9999.9999	Loi	Loi20121109	Rec 01	2016-11-10	32022	1024 x 768	Tobii Fixation Filter	Exp4_Lennon_vs_Konan-Shoubou_cb_3.avi	0	0	1024	768	Segment 3	17819	23910	6091					18146	1904-01-01 15:13:58																	1		Fixation	1033	670	480					0
2.2.9999.9999	Loi	Loi20121109	Rec 01	2016-11-10	32022	1024 x 768	Tobii Fixation Filter	Exp4_Lennon_vs_Konan-Shoubou_cb_3.avi	0	0	1024	768	Segment 3	17819	23910	6091					18163	1904-01-01 15:13:58																	2		Fixation	117	302	493					1
2.2.9999.9999	Loi	Loi20121109	Rec 01	2016-11-10	32022	1024 x 768	Tobii Fixation Filter	Exp4_Lennon_vs_Konan-Shoubou_cb_3.avi	0	0	1024	768	Segment 3	17819	23910	6091					18179	1904-01-01 15:13:58																	2		Fixation	117	302	493					1
2.2.9999.9999	Loi	Loi20121109	Rec 01	2016-11-10	32022	1024 x 768	Tobii Fixation Filter	Exp4_Lennon_vs_Konan-Shoubou_cb_3.avi	0	0	1024	768	Segment 3	17819	23910	6091					18196	1904-01-01 15:13:58																	2		Fixation	117	302	493					1
2.2.9999.9999	Loi	Loi20121109	Rec 01	2016-11-10	32022	1024 x 768	Tobii Fixation Filter	Exp4_Lennon_vs_Konan-Shoubou_cb_3.avi	0	0	1024	768	Segment 3	17819	23910	6091					18213	1904-01-01 15:13:58																	2		Fixation	117	302	493					1
2.2.9999.9999	Loi	Loi20121109	Rec 01	2016-11-10	32022	1024 x 768	Tobii Fixation Filter	Exp4_Lennon_vs_Konan-Shoubou_cb_3.avi	0	0	1024	768	Segment 3	17819	23910	6091					18229	1904-01-01 15:13:58																	2		Fixation	117	302	493					1
2.2.9999.9999	Loi	Loi20121109	Rec 01	2016-11-10	32022	1024 x 768	Tobii Fixation Filter	Exp4_Lennon_vs_Konan-Shoubou_cb_3.avi	0	0	1024	768	Segment 3	17819	23910	6091					18246	1904-01-01 15:13:58																	2		Fixation	117	302	493					1
2.2.9999.9999	Loi	Loi20121109	Rec 01	2016-11-10	32022	1024 x 768	Tobii Fixation Filter	Exp4_Lennon_vs_Konan-Shoubou_cb_3.avi	0	0	1024	768	Segment 3	17819	23910	6091					18263	1904-01-01 15:13:58																	2		Fixation	117	302	493					1
2.2.9999.9999	Loi	Loi20121109	Rec 01	2016-11-10	32022	1024 x 768	Tobii Fixation Filter	Exp4_Lennon_vs_Konan-Shoubou_cb_3.avi	0	0	1024	768	Segment 3	17819	23910	6091					18279	1904-01-01 15:13:58																	3		Fixation	300	322	439					1
2.2.9999.9999	Loi	Loi20121109	Rec 01	2016-11-10	32022	1024 x 768	Tobii Fixation Filter	Exp4_Lennon_vs_Konan-Shoubou_cb_3.avi	0	0	1024	768	Segment 3	17819	23910	6091					18296	1904-01-01 15:13:58																	3		Fixation	300	322	439					1
2.2.9999.9999	Loi	Loi20121109	Rec 01	2016-11-10	32022	1024 x 768	Tobii Fixation Filter	Exp4_Lennon_vs_Konan-Shoubou_cb_3.avi	0	0	1024	768	Segment 3	17819	23910	6091					18313	1904-01-01 15:13:58																	3		Fixation	300	322	439					1
2.2.9999.9999	Loi	Loi20121109	Rec 01	2016-11-10	32022	1024 x 768	Tobii Fixation Filter	Exp4_Lennon_vs_Konan-Shoubou_cb_3.avi	0	0	1024	768	Segment 3	17819	23910	6091					18329	1904-01-01 15:13:58																	3		Fixation	300	322	439					1
2.2.9999.9999	Loi	Loi20121109	Rec 01	2016-11-10	32022	1024 x 768	Tobii Fixation Filter	Exp4_Lennon_vs_Konan-Shoubou_cb_3.avi	0	0	1024	768	Segment 3	17819	23910	6091					18346	1904-01-01 15:13:58																	3		Fixation	300	322	439					1
2.2.9999.9999	Loi	Loi20121109	Rec 01	2016-11-10	32022	1024 x 768	Tobii Fixation Filter	Exp4_Lennon_vs_Konan-Shoubou_cb_3.avi	0	0	1024	768	Segment 3	17819	23910	6091					18363	1904-01-01 15:13:58																	3		Fixation	300	322	439					1
2.2.9999.9999	Loi	Loi20121109	Rec 01	2016-11-10	32022	1024 x 768	Tobii Fixation Filter	Exp4_Lennon_vs_Konan-Shoubou_cb_3.avi	0	0	1024	768	Segment 3	17819	23910	6091					18379	1904-01-01 15:13:58																	3		Fixation	300	322	439					1
2.2.9999.9999	Loi	Loi20121109	Rec 01	2016-11-10	32022	1024 x 768	Tobii Fixation Filter	Exp4_Lennon_vs_Konan-Shoubou_cb_3.avi	0	0	1024	768	Segment 3	17819	23910	6091					18396	1904-01-01 15:13:58																	3		Fixation	300	322	439					1
2.2.9999.9999	Loi	Loi20121109	Rec 01	2016-11-10	32022	1024 x 768	Tobii Fixation Filter	Exp4_Lennon_vs_Konan-Shoubou_cb_3.avi	0	0	1024	768	Segment 3	17819	23910	6091					18413	1904-01-01 15:13:58																	3		Fixation	300	322	439					1
2.2.9999.9999	Loi	Loi20121109	Rec 01	2016-11-10	32022	1024 x 768	Tobii Fixation Filter	Exp4_Lennon_vs_Konan-Shoubou_cb_3.avi	0	0	1024	768	Segment 3	17819	23910	6091					18429	1904-01-01 15:13:58																	3		Fixation	300	322	439					1
2.2.9999.9999	Loi	Loi20121109	Rec 01	2016-11-10	32022	1024 x 768	Tobii Fixation Filter	Exp4_Lennon_vs_Konan-Shoubou_cb_3.avi	0	0	1024	768	Segment 3	17819	23910	6091					18446	1904-01-01 15:13:58																	3		Fixation	300	322	439					1
2.2.9999.9999	Loi	Loi20121109	Rec 01	2016-11-10	32022	1024 x 768	Tobii Fixation Filter	Exp4_Lennon_vs_Konan-Shoubou_cb_3.avi	0	0	1024	768	Segment 3	17819	23910	6091					18462	1904-01-01 15:13:58																	3		Fixation	300	322	439					1
2.2.9999.9999	Loi	Loi20121109	Rec 01	2016-11-10	32022	1024 x 768	Tobii Fixation Filter	Exp4_Lennon_vs_Konan-Shoubou_cb_3.avi	0	0	1024	768	Segment 3	17819	23910	6091					18479	1904-01-01 15:13:58																	3		Fixation	300	322	439					1
2.2.9999.9999	Loi	Loi20121109	Rec 01	2016-11-10	32022	1024 x 768	Tobii Fixation Filter	Exp4_Lennon_vs_Konan-Shoubou_cb_3.avi	0	0	1024	768	Segment 3	17819	23910	6091					18496	1904-01-01 15:13:58																	3		Fixation	300	322	439					1
2.2.9999.9999	Loi	Loi20121109	Rec 01	2016-11-10	32022	1024 x 768	Tobii Fixation Filter	Exp4_Lennon_vs_Konan-Shoubou_cb_3.avi	0	0	1024	768	Segment 3	17819	23910	6091					18512	1904-01-01 15:13:58																	3		Fixation	300	322	439					1
2.2.9999.9999	Loi	Loi20121109	Rec 01	2016-11-10	32022	1024 x 768	Tobii Fixation Filter	Exp4_Lennon_vs_Konan-Shoubou_cb_3.avi	0	0	1024	768	Segment 3	17819	23910	6091					18529	1904-01-01 15:13:58																	3		Fixation	300	322	439					1
2.2.9999.9999	Loi	Loi20121109	Rec 01	2016-11-10	32022	1024 x 768	Tobii Fixation Filter	Exp4_Lennon_vs_Konan-Shoubou_cb_3.avi	0	0	1024	768	Segment 3	17819	23910	6091					18546	1904-01-01 15:13:58																	3		Fixation	300	322	439					1
2.2.9999.9999	Loi	Loi20121109	Rec 01	2016-11-10	32022	1024 x 768	Tobii Fixation Filter	Exp4_Lennon_vs_Konan-Shoubou_cb_3.avi	0	0	1024	768	Segment 3	17819	23910	6091					18562	1904-01-01 15:13:58																	3		Fixation	300	322	439					1
2.2.9999.9999	Loi	Loi20121109	Rec 01	2016-11-10	32022	1024 x 768	Tobii Fixation Filter	Exp4_Lennon_vs_Konan-Shoubou_cb_3.avi	0	0	1024	768	Segment 3	17819	23910	6091					18579	1904-01-01 15:13:58																	4		Fixation	100	273	246					1
2.2.9999.9999	Loi	Loi20121109	Rec 01	2016-11-10	32022	1024 x 768	Tobii Fixation Filter	Exp4_Lennon_vs_Konan-Shoubou_cb_3.avi	0	0	1024	768	Segment 3	17819	23910	6091					18596	1904-01-01 15:13:58																	4		Fixation	100	273	246					1
2.2.9999.9999	Loi	Loi20121109	Rec 01	2016-11-10	32022	1024 x 768	Tobii Fixation Filter	Exp4_Lennon_vs_Konan-Shoubou_cb_3.avi	0	0	1024	768	Segment 3	17819	23910	6091					18612	1904-01-01 15:13:58																	4		Fixation	100	273	246					1
2.2.9999.9999	Loi	Loi20121109	Rec 01	2016-11-10	32022	1024 x 768	Tobii Fixation Filter	Exp4_Lennon_vs_Konan-Shoubou_cb_3.avi	0	0	1024	768	Segment 3	17819	23910	6091					18629	1904-01-01 15:13:58																	4		Fixation	100	273	246					1
2.2.9999.9999	Loi	Loi20121109	Rec 01	2016-11-10	32022	1024 x 768	Tobii Fixation Filter	Exp4_Lennon_vs_Konan-Shoubou_cb_3.avi	0	0	1024	768	Segment 3	17819	23910	6091					18646	1904-01-01 15:13:58																	4		Fixation	100	273	246					1
2.2.9999.9999	Loi	Loi20121109	Rec 01	2016-11-10	32022	1024 x 768	Tobii Fixation Filter	Exp4_Lennon_vs_Konan-Shoubou_cb_3.avi	0	0	1024	768	Segment 3	17819	23910	6091					18662	1904-01-01 15:13:58																	4		Fixation	100	273	246					1
2.2.9999.9999	Loi	Loi20121109	Rec 01	2016-11-10	32022	1024 x 768	Tobii Fixation Filter	Exp4_Lennon_vs_Konan-Shoubou_cb_3.avi	0	0	1024	768	Segment 3	17819	23910	6091					18679	1904-01-01 15:13:58																	5		Fixation	416	287	290					1
2.2.9999.9999	Loi	Loi20121109	Rec 01	2016-11-10	32022	1024 x 768	Tobii Fixation Filter	Exp4_Lennon_vs_Konan-Shoubou_cb_3.avi	0	0	1024	768	Segment 3	17819	23910	6091					18696	1904-01-01 15:13:58																	5		Fixation	416	287	290					1
2.2.9999.9999	Loi	Loi20121109	Rec 01	2016-11-10	32022	1024 x 768	Tobii Fixation Filter	Exp4_Lennon_vs_Konan-Shoubou_cb_3.avi	0	0	1024	768	Segment 3	17819	23910	6091					18712	1904-01-01 15:13:58																	5		Fixation	416	287	290					1
2.2.9999.9999	Loi	Loi20121109	Rec 01	2016-11-10	32022	1024 x 768	Tobii Fixation Filter	Exp4_Lennon_vs_Konan-Shoubou_cb_3.avi	0	0	1024	768	Segment 3	17819	23910	6091					18729	1904-01-01 15:13:58																	5		Fixation	416	287	290					1
2.2.9999.9999	Loi	Loi20121109	Rec 01	2016-11-10	32022	1024 x 768	Tobii Fixation Filter	Exp4_Lennon_vs_Konan-Shoubou_cb_3.avi	0	0	1024	768	Segment 3	17819	23910	6091					18746	1904-01-01 15:13:58																	5		Fixation	416	287	290					1
2.2.9999.9999	Loi	Loi20121109	Rec 01	2016-11-10	32022	1024 x 768	Tobii Fixation Filter	Exp4_Lennon_vs_Konan-Shoubou_cb_3.avi	0	0	1024	768	Segment 3	17819	23910	6091					18762	1904-01-01 15:13:58																	5		Fixation	416	287	290					1
2.2.9999.9999	Loi	Loi20121109	Rec 01	2016-11-10	32022	1024 x 768	Tobii Fixation Filter	Exp4_Lennon_vs_Konan-Shoubou_cb_3.avi	0	0	1024	768	Segment 3	17819	23910	6091					18779	1904-01-01 15:13:58																	5		Fixation	416	287	290					1
2.2.9999.9999	Loi	Loi20121109	Rec 01	2016-11-10	32022	1024 x 768	Tobii Fixation Filter	Exp4_Lennon_vs_Konan-Shoubou_cb_3.avi	0	0	1024	768	Segment 3	17819	23910	6091					18795	1904-01-01 15:13:58																	5		Fixation	416	287	290					1
2.2.9999.9999	Loi	Loi20121109	Rec 01	2016-11-10	32022	1024 x 768	Tobii Fixation Filter	Exp4_Lennon_vs_Konan-Shoubou_cb_3.avi	0	0	1024	768	Segment 3	17819	23910	6091					18812	1904-01-01 15:13:58																	5		Fixation	416	287	290					1
2.2.9999.9999	Loi	Loi20121109	Rec 01	2016-11-10	32022	1024 x 768	Tobii Fixation Filter	Exp4_Lennon_vs_Konan-Shoubou_cb_3.avi	0	0	1024	768	Segment 3	17819	23910	6091					18829	1904-01-01 15:13:58																	5		Fixation	416	287	290					1
2.2.9999.9999	Loi	Loi20121109	Rec 01	2016-11-10	32022	1024 x 768	Tobii Fixation Filter	Exp4_Lennon_vs_Konan-Shoubou_cb_3.avi	0	0	1024	768	Segment 3	17819	23910	6091					18845	1904-01-01 15:13:58																	5		Fixation	416	287	290					1
2.2.9999.9999	Loi	Loi20121109	Rec 01	2016-11-10	32022	1024 x 768	Tobii Fixation Filter	Exp4_Lennon_vs_Konan-Shoubou_cb_3.avi	0	0	1024	768	Segment 3	17819	23910	6091					18862	1904-01-01 15:13:58																	5		Fixation	416	287	290					1
2.2.9999.9999	Loi	Loi20121109	Rec 01	2016-11-10	32022	1024 x 768	Tobii Fixation Filter	Exp4_Lennon_vs_Konan-Shoubou_cb_3.avi	0	0	1024	768	Segment 3	17819	23910	6091					18879	1904-01-01 15:13:58																	5		Fixation	416	287	290					1
2.2.9999.9999	Loi	Loi20121109	Rec 01	2016-11-10	32022	1024 x 768	Tobii Fixation Filter	Exp4_Lennon_vs_Konan-Shoubou_cb_3.avi	0	0	1024	768	Segment 3	17819	23910	6091					18895	1904-01-01 15:13:58																	5		Fixation	416	287	290					1
2.2.9999.9999	Loi	Loi20121109	Rec 01	2016-11-10	32022	1024 x 768	Tobii Fixation Filter	Exp4_Lennon_vs_Konan-Shoubou_cb_3.avi	0	0	1024	768	Segment 3	17819	23910	6091					18912	1904-01-01 15:13:58																	5		Fixation	416	287	290					1
2.2.9999.9999	Loi	Loi20121109	Rec 01	2016-11-10	32022	1024 x 768	Tobii Fixation Filter	Exp4_Lennon_vs_Konan-Shoubou_cb_3.avi	0	0	1024	768	Segment 3	17819	23910	6091					18929	1904-01-01 15:13:58																	5		Fixation	416	287	290					1
2.2.9999.9999	Loi	Loi20121109	Rec 01	2016-11-10	32022	1024 x 768	Tobii Fixation Filter	Exp4_Lennon_vs_Konan-Shoubou_cb_3.avi	0	0	1024	768	Segment 3	17819	23910	6091					18945	1904-01-01 15:13:58																	5		Fixation	416	287	290					1
2.2.9999.9999	Loi	Loi20121109	Rec 01	2016-11-10	32022	1024 x 768	Tobii Fixation Filter	Exp4_Lennon_vs_Konan-Shoubou_cb_3.avi	0	0	1024	768	Segment 3	17819	23910	6091					18962	1904-01-01 15:13:58																	5		Fixation	416	287	290					1
2.2.9999.9999	Loi	Loi20121109	Rec 01	2016-11-10	32022	1024 x 768	Tobii Fixation Filter	Exp4_Lennon_vs_Konan-Shoubou_cb_3.avi	0	0	1024	768	Segment 3	17819	23910	6091					18979	1904-01-01 15:13:58																	5		Fixation	416	287	290					1
2.2.9999.9999	Loi	Loi20121109	Rec 01	2016-11-10	32022	1024 x 768	Tobii Fixation Filter	Exp4_Lennon_vs_Konan-Shoubou_cb_3.avi	0	0	1024	768	Segment 3	17819	23910	6091					18995	1904-01-01 15:13:58																	5		Fixation	416	287	290					1
2.2.9999.9999	Loi	Loi20121109	Rec 01	2016-11-10	32022	1024 x 768	Tobii Fixation Filter	Exp4_Lennon_vs_Konan-Shoubou_cb_3.avi	0	0	1024	768	Segment 3	17819	23910	6091					19012	1904-01-01 15:13:59																	5		Fixation	416	287	290					1
2.2.9999.9999	Loi	Loi20121109	Rec 01	2016-11-10	32022	1024 x 768	Tobii Fixation Filter	Exp4_Lennon_vs_Konan-Shoubou_cb_3.avi	0	0	1024	768	Segment 3	17819	23910	6091					19029	1904-01-01 15:13:59																	5		Fixation	416	287	290					1
2.2.9999.9999	Loi	Loi20121109	Rec 01	2016-11-10	32022	1024 x 768	Tobii Fixation Filter	Exp4_Lennon_vs_Konan-Shoubou_cb_3.avi	0	0	1024	768	Segment 3	17819	23910	6091					19045	1904-01-01 15:13:59																	5		Fixation	416	287	290					1
2.2.9999.9999	Loi	Loi20121109	Rec 01	2016-11-10	32022	1024 x 768	Tobii Fixation Filter	Exp4_Lennon_vs_Konan-Shoubou_cb_3.avi	0	0	1024	768	Segment 3	17819	23910	6091					19062	1904-01-01 15:13:59																	5		Fixation	416	287	290					1
2.2.9999.9999	Loi	Loi20121109	Rec 01	2016-11-10	32022	1024 x 768	Tobii Fixation Filter	Exp4_Lennon_vs_Konan-Shoubou_cb_3.avi	0	0	1024	768	Segment 3	17819	23910	6091					19079	1904-01-01 15:13:59																	5		Fixation	416	287	290					1
2.2.9999.9999	Loi	Loi20121109	Rec 01	2016-11-10	32022	1024 x 768	Tobii Fixation Filter	Exp4_Lennon_vs_Konan-Shoubou_cb_3.avi	0	0	1024	768	Segment 3	17819	23910	6091					19095	1904-01-01 15:13:59																	6		Fixation	316	489	335					1
2.2.9999.9999	Loi	Loi20121109	Rec 01	2016-11-10	32022	1024 x 768	Tobii Fixation Filter	Exp4_Lennon_vs_Konan-Shoubou_cb_3.avi	0	0	1024	768	Segment 3	17819	23910	6091					19112	1904-01-01 15:13:59																	6		Fixation	316	489	335					1
2.2.9999.9999	Loi	Loi20121109	Rec 01	2016-11-10	32022	1024 x 768	Tobii Fixation Filter	Exp4_Lennon_vs_Konan-Shoubou_cb_3.avi	0	0	1024	768	Segment 3	17819	23910	6091					19129	1904-01-01 15:13:59																	6		Fixation	316	489	335					1
2.2.9999.9999	Loi	Loi20121109	Rec 01	2016-11-10	32022	1024 x 768	Tobii Fixation Filter	Exp4_Lennon_vs_Konan-Shoubou_cb_3.avi	0	0	1024	768	Segment 3	17819	23910	6091					19145	1904-01-01 15:13:59																	6		Fixation	316	489	335					1
2.2.9999.9999	Loi	Loi20121109	Rec 01	2016-11-10	32022	1024 x 768	Tobii Fixation Filter	Exp4_Lennon_vs_Konan-Shoubou_cb_3.avi	0	0	1024	768	Segment 3	17819	23910	6091					19162	1904-01-01 15:13:59																	6		Fixation	316	489	335					1
2.2.9999.9999	Loi	Loi20121109	Rec 01	2016-11-10	32022	1024 x 768	Tobii Fixation Filter	Exp4_Lennon_vs_Konan-Shoubou_cb_3.avi	0	0	1024	768	Segment 3	17819	23910	6091					19179	1904-01-01 15:13:59																	6		Fixation	316	489	335					1
2.2.9999.9999	Loi	Loi20121109	Rec 01	2016-11-10	32022	1024 x 768	Tobii Fixation Filter	Exp4_Lennon_vs_Konan-Shoubou_cb_3.avi	0	0	1024	768	Segment 3	17819	23910	6091					19195	1904-01-01 15:13:59																	6		Fixation	316	489	335					1
2.2.9999.9999	Loi	Loi20121109	Rec 01	2016-11-10	32022	1024 x 768	Tobii Fixation Filter	Exp4_Lennon_vs_Konan-Shoubou_cb_3.avi	0	0	1024	768	Segment 3	17819	23910	6091					19212	1904-01-01 15:13:59																	6		Fixation	316	489	335					1
2.2.9999.9999	Loi	Loi20121109	Rec 01	2016-11-10	32022	1024 x 768	Tobii Fixation Filter	Exp4_Lennon_vs_Konan-Shoubou_cb_3.avi	0	0	1024	768	Segment 3	17819	23910	6091					19229	1904-01-01 15:13:59																	6		Fixation	316	489	335					1
2.2.9999.9999	Loi	Loi20121109	Rec 01	2016-11-10	32022	1024 x 768	Tobii Fixation Filter	Exp4_Lennon_vs_Konan-Shoubou_cb_3.avi	0	0	1024	768	Segment 3	17819	23910	6091					19245	1904-01-01 15:13:59																	6		Fixation	316	489	335					1
2.2.9999.9999	Loi	Loi20121109	Rec 01	2016-11-10	32022	1024 x 768	Tobii Fixation Filter	Exp4_Lennon_vs_Konan-Shoubou_cb_3.avi	0	0	1024	768	Segment 3	17819	23910	6091					19262	1904-01-01 15:13:59																	6		Fixation	316	489	335					1
2.2.9999.9999	Loi	Loi20121109	Rec 01	2016-11-10	32022	1024 x 768	Tobii Fixation Filter	Exp4_Lennon_vs_Konan-Shoubou_cb_3.avi	0	0	1024	768	Segment 3	17819	23910	6091					19279	1904-01-01 15:13:59																	6		Fixation	316	489	335					1
2.2.9999.9999	Loi	Loi20121109	Rec 01	2016-11-10	32022	1024 x 768	Tobii Fixation Filter	Exp4_Lennon_vs_Konan-Shoubou_cb_3.avi	0	0	1024	768	Segment 3	17819	23910	6091					19295	1904-01-01 15:13:59																	6		Fixation	316	489	335					1
2.2.9999.9999	Loi	Loi20121109	Rec 01	2016-11-10	32022	1024 x 768	Tobii Fixation Filter	Exp4_Lennon_vs_Konan-Shoubou_cb_3.avi	0	0	1024	768	Segment 3	17819	23910	6091					19312	1904-01-01 15:13:59																	6		Fixation	316	489	335					1
2.2.9999.9999	Loi	Loi20121109	Rec 01	2016-11-10	32022	1024 x 768	Tobii Fixation Filter	Exp4_Lennon_vs_Konan-Shoubou_cb_3.avi	0	0	1024	768	Segment 3	17819	23910	6091					19328	1904-01-01 15:13:59																	6		Fixation	316	489	335					1
2.2.9999.9999	Loi	Loi20121109	Rec 01	2016-11-10	32022	1024 x 768	Tobii Fixation Filter	Exp4_Lennon_vs_Konan-Shoubou_cb_3.avi	0	0	1024	768	Segment 3	17819	23910	6091					19345	1904-01-01 15:13:59																	6		Fixation	316	489	335					1
2.2.9999.9999	Loi	Loi20121109	Rec 01	2016-11-10	32022	1024 x 768	Tobii Fixation Filter	Exp4_Lennon_vs_Konan-Shoubou_cb_3.avi	0	0	1024	768	Segment 3	17819	23910	6091					19362	1904-01-01 15:13:59																	6		Fixation	316	489	335					1
2.2.9999.9999	Loi	Loi20121109	Rec 01	2016-11-10	32022	1024 x 768	Tobii Fixation Filter	Exp4_Lennon_vs_Konan-Shoubou_cb_3.avi	0	0	1024	768	Segment 3	17819	23910	6091					19378	1904-01-01 15:13:59																	6		Fixation	316	489	335					1
2.2.9999.9999	Loi	Loi20121109	Rec 01	2016-11-10	32022	1024 x 768	Tobii Fixation Filter	Exp4_Lennon_vs_Konan-Shoubou_cb_3.avi	0	0	1024	768	Segment 3	17819	23910	6091					19395	1904-01-01 15:13:59																	6		Fixation	316	489	335					1
2.2.9999.9999	Loi	Loi20121109	Rec 01	2016-11-10	32022	1024 x 768	Tobii Fixation Filter	Exp4_Lennon_vs_Konan-Shoubou_cb_3.avi	0	0	1024	768	Segment 3	17819	23910	6091					19412	1904-01-01 15:13:59																	7		Fixation	333	763	452					0
2.2.9999.9999	Loi	Loi20121109	Rec 01	2016-11-10	32022	1024 x 768	Tobii Fixation Filter	Exp4_Lennon_vs_Konan-Shoubou_cb_3.avi	0	0	1024	768	Segment 3	17819	23910	6091					19428	1904-01-01 15:13:59																	7		Fixation	333	763	452					0
2.2.9999.9999	Loi	Loi20121109	Rec 01	2016-11-10	32022	1024 x 768	Tobii Fixation Filter	Exp4_Lennon_vs_Konan-Shoubou_cb_3.avi	0	0	1024	768	Segment 3	17819	23910	6091					19445	1904-01-01 15:13:59																	7		Fixation	333	763	452					0
2.2.9999.9999	Loi	Loi20121109	Rec 01	2016-11-10	32022	1024 x 768	Tobii Fixation Filter	Exp4_Lennon_vs_Konan-Shoubou_cb_3.avi	0	0	1024	768	Segment 3	17819	23910	6091					19462	1904-01-01 15:13:59																	7		Fixation	333	763	452					0
2.2.9999.9999	Loi	Loi20121109	Rec 01	2016-11-10	32022	1024 x 768	Tobii Fixation Filter	Exp4_Lennon_vs_Konan-Shoubou_cb_3.avi	0	0	1024	768	Segment 3	17819	23910	6091					19478	1904-01-01 15:13:59																	7		Fixation	333	763	452					0
2.2.9999.9999	Loi	Loi20121109	Rec 01	2016-11-10	32022	1024 x 768	Tobii Fixation Filter	Exp4_Lennon_vs_Konan-Shoubou_cb_3.avi	0	0	1024	768	Segment 3	17819	23910	6091					19495	1904-01-01 15:13:59																	7		Fixation	333	763	452					0
2.2.9999.9999	Loi	Loi20121109	Rec 01	2016-11-10	32022	1024 x 768	Tobii Fixation Filter	Exp4_Lennon_vs_Konan-Shoubou_cb_3.avi	0	0	1024	768	Segment 3	17819	23910	6091					19512	1904-01-01 15:13:59																	7		Fixation	333	763	452					0
2.2.9999.9999	Loi	Loi20121109	Rec 01	2016-11-10	32022	1024 x 768	Tobii Fixation Filter	Exp4_Lennon_vs_Konan-Shoubou_cb_3.avi	0	0	1024	768	Segment 3	17819	23910	6091					19528	1904-01-01 15:13:59																	7		Fixation	333	763	452					0
2.2.9999.9999	Loi	Loi20121109	Rec 01	2016-11-10	32022	1024 x 768	Tobii Fixation Filter	Exp4_Lennon_vs_Konan-Shoubou_cb_3.avi	0	0	1024	768	Segment 3	17819	23910	6091					19545	1904-01-01 15:13:59																	7		Fixation	333	763	452					0
2.2.9999.9999	Loi	Loi20121109	Rec 01	2016-11-10	32022	1024 x 768	Tobii Fixation Filter	Exp4_Lennon_vs_Konan-Shoubou_cb_3.avi	0	0	1024	768	Segment 3	17819	23910	6091					19562	1904-01-01 15:13:59																	7		Fixation	333	763	452					0
2.2.9999.9999	Loi	Loi20121109	Rec 01	2016-11-10	32022	1024 x 768	Tobii Fixation Filter	Exp4_Lennon_vs_Konan-Shoubou_cb_3.avi	0	0	1024	768	Segment 3	17819	23910	6091					19578	1904-01-01 15:13:59																	7		Fixation	333	763	452					0
2.2.9999.9999	Loi	Loi20121109	Rec 01	2016-11-10	32022	1024 x 768	Tobii Fixation Filter	Exp4_Lennon_vs_Konan-Shoubou_cb_3.avi	0	0	1024	768	Segment 3	17819	23910	6091					19595	1904-01-01 15:13:59																	7		Fixation	333	763	452					0
2.2.9999.9999	Loi	Loi20121109	Rec 01	2016-11-10	32022	1024 x 768	Tobii Fixation Filter	Exp4_Lennon_vs_Konan-Shoubou_cb_3.avi	0	0	1024	768	Segment 3	17819	23910	6091					19612	1904-01-01 15:13:59																	7		Fixation	333	763	452					0
2.2.9999.9999	Loi	Loi20121109	Rec 01	2016-11-10	32022	1024 x 768	Tobii Fixation Filter	Exp4_Lennon_vs_Konan-Shoubou_cb_3.avi	0	0	1024	768	Segment 3	17819	23910	6091					19628	1904-01-01 15:13:59																	7		Fixation	333	763	452					0
2.2.9999.9999	Loi	Loi20121109	Rec 01	2016-11-10	32022	1024 x 768	Tobii Fixation Filter	Exp4_Lennon_vs_Konan-Shoubou_cb_3.avi	0	0	1024	768	Segment 3	17819	23910	6091					19645	1904-01-01 15:13:59																	7		Fixation	333	763	452					0
2.2.9999.9999	Loi	Loi20121109	Rec 01	2016-11-10	32022	1024 x 768	Tobii Fixation Filter	Exp4_Lennon_vs_Konan-Shoubou_cb_3.avi	0	0	1024	768	Segment 3	17819	23910	6091					19662	1904-01-01 15:13:59																	7		Fixation	333	763	452					0
2.2.9999.9999	Loi	Loi20121109	Rec 01	2016-11-10	32022	1024 x 768	Tobii Fixation Filter	Exp4_Lennon_vs_Konan-Shoubou_cb_3.avi	0	0	1024	768	Segment 3	17819	23910	6091					19678	1904-01-01 15:13:59																	7		Fixation	333	763	452					0
2.2.9999.9999	Loi	Loi20121109	Rec 01	2016-11-10	32022	1024 x 768	Tobii Fixation Filter	Exp4_Lennon_vs_Konan-Shoubou_cb_3.avi	0	0	1024	768	Segment 3	17819	23910	6091					19695	1904-01-01 15:13:59																	7		Fixation	333	763	452					0
2.2.9999.9999	Loi	Loi20121109	Rec 01	2016-11-10	32022	1024 x 768	Tobii Fixation Filter	Exp4_Lennon_vs_Konan-Shoubou_cb_3.avi	0	0	1024	768	Segment 3	17819	23910	6091					19712	1904-01-01 15:13:59																	7		Fixation	333	763	452					0
2.2.9999.9999	Loi	Loi20121109	Rec 01	2016-11-10	32022	1024 x 768	Tobii Fixation Filter	Exp4_Lennon_vs_Konan-Shoubou_cb_3.avi	0	0	1024	768	Segment 3	17819	23910	6091					19728	1904-01-01 15:13:59																	7		Fixation	333	763	452					0
2.2.9999.9999	Loi	Loi20121109	Rec 01	2016-11-10	32022	1024 x 768	Tobii Fixation Filter	Exp4_Lennon_vs_Konan-Shoubou_cb_3.avi	0	0	1024	768	Segment 3	17819	23910	6091					19745	1904-01-01 15:13:59																	8		Fixation	250	261	496					1
2.2.9999.9999	Loi	Loi20121109	Rec 01	2016-11-10	32022	1024 x 768	Tobii Fixation Filter	Exp4_Lennon_vs_Konan-Shoubou_cb_3.avi	0	0	1024	768	Segment 3	17819	23910	6091					19762	1904-01-01 15:13:59																	8		Fixation	250	261	496					1
2.2.9999.9999	Loi	Loi20121109	Rec 01	2016-11-10	32022	1024 x 768	Tobii Fixation Filter	Exp4_Lennon_vs_Konan-Shoubou_cb_3.avi	0	0	1024	768	Segment 3	17819	23910	6091					19778	1904-01-01 15:13:59																	8		Fixation	250	261	496					1
2.2.9999.9999	Loi	Loi20121109	Rec 01	2016-11-10	32022	1024 x 768	Tobii Fixation Filter	Exp4_Lennon_vs_Konan-Shoubou_cb_3.avi	0	0	1024	768	Segment 3	17819	23910	6091					19795	1904-01-01 15:13:59																	8		Fixation	250	261	496					1
2.2.9999.9999	Loi	Loi20121109	Rec 01	2016-11-10	32022	1024 x 768	Tobii Fixation Filter	Exp4_Lennon_vs_Konan-Shoubou_cb_3.avi	0	0	1024	768	Segment 3	17819	23910	6091					19812	1904-01-01 15:13:59																	8		Fixation	250	261	496					1
2.2.9999.9999	Loi	Loi20121109	Rec 01	2016-11-10	32022	1024 x 768	Tobii Fixation Filter	Exp4_Lennon_vs_Konan-Shoubou_cb_3.avi	0	0	1024	768	Segment 3	17819	23910	6091					19828	1904-01-01 15:13:59																	8		Fixation	250	261	496					1
2.2.9999.9999	Loi	Loi20121109	Rec 01	2016-11-10	32022	1024 x 768	Tobii Fixation Filter	Exp4_Lennon_vs_Konan-Shoubou_cb_3.avi	0	0	1024	768	Segment 3	17819	23910	6091					19845	1904-01-01 15:13:59																	8		Fixation	250	261	496					1
2.2.9999.9999	Loi	Loi20121109	Rec 01	2016-11-10	32022	1024 x 768	Tobii Fixation Filter	Exp4_Lennon_vs_Konan-Shoubou_cb_3.avi	0	0	1024	768	Segment 3	17819	23910	6091					19861	1904-01-01 15:13:59																	8		Fixation	250	261	496					1
2.2.9999.9999	Loi	Loi20121109	Rec 01	2016-11-10	32022	1024 x 768	Tobii Fixation Filter	Exp4_Lennon_vs_Konan-Shoubou_cb_3.avi	0	0	1024	768	Segment 3	17819	23910	6091					19878	1904-01-01 15:13:59																	8		Fixation	250	261	496					1
2.2.9999.9999	Loi	Loi20121109	Rec 01	2016-11-10	32022	1024 x 768	Tobii Fixation Filter	Exp4_Lennon_vs_Konan-Shoubou_cb_3.avi	0	0	1024	768	Segment 3	17819	23910	6091					19895	1904-01-01 15:13:59																	8		Fixation	250	261	496					1
2.2.9999.9999	Loi	Loi20121109	Rec 01	2016-11-10	32022	1024 x 768	Tobii Fixation Filter	Exp4_Lennon_vs_Konan-Shoubou_cb_3.avi	0	0	1024	768	Segment 3	17819	23910	6091					19911	1904-01-01 15:13:59																	8		Fixation	250	261	496					1
2.2.9999.9999	Loi	Loi20121109	Rec 01	2016-11-10	32022	1024 x 768	Tobii Fixation Filter	Exp4_Lennon_vs_Konan-Shoubou_cb_3.avi	0	0	1024	768	Segment 3	17819	23910	6091					19928	1904-01-01 15:13:59																	8		Fixation	250	261	496					1
2.2.9999.9999	Loi	Loi20121109	Rec 01	2016-11-10	32022	1024 x 768	Tobii Fixation Filter	Exp4_Lennon_vs_Konan-Shoubou_cb_3.avi	0	0	1024	768	Segment 3	17819	23910	6091					19945	1904-01-01 15:13:59																	8		Fixation	250	261	496					1
2.2.9999.9999	Loi	Loi20121109	Rec 01	2016-11-10	32022	1024 x 768	Tobii Fixation Filter	Exp4_Lennon_vs_Konan-Shoubou_cb_3.avi	0	0	1024	768	Segment 3	17819	23910	6091					19961	1904-01-01 15:13:59																	8		Fixation	250	261	496					1
2.2.9999.9999	Loi	Loi20121109	Rec 01	2016-11-10	32022	1024 x 768	Tobii Fixation Filter	Exp4_Lennon_vs_Konan-Shoubou_cb_3.avi	0	0	1024	768	Segment 3	17819	23910	6091					19978	1904-01-01 15:13:59																	8		Fixation	250	261	496					1
2.2.9999.9999	Loi	Loi20121109	Rec 01	2016-11-10	32022	1024 x 768	Tobii Fixation Filter	Exp4_Lennon_vs_Konan-Shoubou_cb_3.avi	0	0	1024	768	Segment 3	17819	23910	6091					19995	1904-01-01 15:13:59																	9		Fixation	416	246	561					1
2.2.9999.9999	Loi	Loi20121109	Rec 01	2016-11-10	32022	1024 x 768	Tobii Fixation Filter	Exp4_Lennon_vs_Konan-Shoubou_cb_3.avi	0	0	1024	768	Segment 3	17819	23910	6091					20011	1904-01-01 15:14:00																	9		Fixation	416	246	561					1
2.2.9999.9999	Loi	Loi20121109	Rec 01	2016-11-10	32022	1024 x 768	Tobii Fixation Filter	Exp4_Lennon_vs_Konan-Shoubou_cb_3.avi	0	0	1024	768	Segment 3	17819	23910	6091					20028	1904-01-01 15:14:00																	9		Fixation	416	246	561					1
2.2.9999.9999	Loi	Loi20121109	Rec 01	2016-11-10	32022	1024 x 768	Tobii Fixation Filter	Exp4_Lennon_vs_Konan-Shoubou_cb_3.avi	0	0	1024	768	Segment 3	17819	23910	6091					20045	1904-01-01 15:14:00																	9		Fixation	416	246	561					1
2.2.9999.9999	Loi	Loi20121109	Rec 01	2016-11-10	32022	1024 x 768	Tobii Fixation Filter	Exp4_Lennon_vs_Konan-Shoubou_cb_3.avi	0	0	1024	768	Segment 3	17819	23910	6091					20061	1904-01-01 15:14:00																	9		Fixation	416	246	561					1
2.2.9999.9999	Loi	Loi20121109	Rec 01	2016-11-10	32022	1024 x 768	Tobii Fixation Filter	Exp4_Lennon_vs_Konan-Shoubou_cb_3.avi	0	0	1024	768	Segment 3	17819	23910	6091					20078	1904-01-01 15:14:00																	9		Fixation	416	246	561					1
2.2.9999.9999	Loi	Loi20121109	Rec 01	2016-11-10	32022	1024 x 768	Tobii Fixation Filter	Exp4_Lennon_vs_Konan-Shoubou_cb_3.avi	0	0	1024	768	Segment 3	17819	23910	6091					20095	1904-01-01 15:14:00																	9		Fixation	416	246	561					1
2.2.9999.9999	Loi	Loi20121109	Rec 01	2016-11-10	32022	1024 x 768	Tobii Fixation Filter	Exp4_Lennon_vs_Konan-Shoubou_cb_3.avi	0	0	1024	768	Segment 3	17819	23910	6091					20111	1904-01-01 15:14:00																	9		Fixation	416	246	561					1
2.2.9999.9999	Loi	Loi20121109	Rec 01	2016-11-10	32022	1024 x 768	Tobii Fixation Filter	Exp4_Lennon_vs_Konan-Shoubou_cb_3.avi	0	0	1024	768	Segment 3	17819	23910	6091					20128	1904-01-01 15:14:00																	9		Fixation	416	246	561					1
2.2.9999.9999	Loi	Loi20121109	Rec 01	2016-11-10	32022	1024 x 768	Tobii Fixation Filter	Exp4_Lennon_vs_Konan-Shoubou_cb_3.avi	0	0	1024	768	Segment 3	17819	23910	6091					20145	1904-01-01 15:14:00																	9		Fixation	416	246	561					1
2.2.9999.9999	Loi	Loi20121109	Rec 01	2016-11-10	32022	1024 x 768	Tobii Fixation Filter	Exp4_Lennon_vs_Konan-Shoubou_cb_3.avi	0	0	1024	768	Segment 3	17819	23910	6091					20161	1904-01-01 15:14:00																	9		Fixation	416	246	561					1
2.2.9999.9999	Loi	Loi20121109	Rec 01	2016-11-10	32022	1024 x 768	Tobii Fixation Filter	Exp4_Lennon_vs_Konan-Shoubou_cb_3.avi	0	0	1024	768	Segment 3	17819	23910	6091					20178	1904-01-01 15:14:00																	9		Fixation	416	246	561					1
2.2.9999.9999	Loi	Loi20121109	Rec 01	2016-11-10	32022	1024 x 768	Tobii Fixation Filter	Exp4_Lennon_vs_Konan-Shoubou_cb_3.avi	0	0	1024	768	Segment 3	17819	23910	6091					20195	1904-01-01 15:14:00																	9		Fixation	416	246	561					1
2.2.9999.9999	Loi	Loi20121109	Rec 01	2016-11-10	32022	1024 x 768	Tobii Fixation Filter	Exp4_Lennon_vs_Konan-Shoubou_cb_3.avi	0	0	1024	768	Segment 3	17819	23910	6091					20211	1904-01-01 15:14:00																	9		Fixation	416	246	561					1
2.2.9999.9999	Loi	Loi20121109	Rec 01	2016-11-10	32022	1024 x 768	Tobii Fixation Filter	Exp4_Lennon_vs_Konan-Shoubou_cb_3.avi	0	0	1024	768	Segment 3	17819	23910	6091					20228	1904-01-01 15:14:00																	9		Fixation	416	246	561					1
2.2.9999.9999	Loi	Loi20121109	Rec 01	2016-11-10	32022	1024 x 768	Tobii Fixation Filter	Exp4_Lennon_vs_Konan-Shoubou_cb_3.avi	0	0	1024	768	Segment 3	17819	23910	6091					20245	1904-01-01 15:14:00																	9		Fixation	416	246	561					1
2.2.9999.9999	Loi	Loi20121109	Rec 01	2016-11-10	32022	1024 x 768	Tobii Fixation Filter	Exp4_Lennon_vs_Konan-Shoubou_cb_3.avi	0	0	1024	768	Segment 3	17819	23910	6091					20261	1904-01-01 15:14:00																	9		Fixation	416	246	561					1
2.2.9999.9999	Loi	Loi20121109	Rec 01	2016-11-10	32022	1024 x 768	Tobii Fixation Filter	Exp4_Lennon_vs_Konan-Shoubou_cb_3.avi	0	0	1024	768	Segment 3	17819	23910	6091					20278	1904-01-01 15:14:00																	9		Fixation	416	246	561					1
2.2.9999.9999	Loi	Loi20121109	Rec 01	2016-11-10	32022	1024 x 768	Tobii Fixation Filter	Exp4_Lennon_vs_Konan-Shoubou_cb_3.avi	0	0	1024	768	Segment 3	17819	23910	6091					20295	1904-01-01 15:14:00																	9		Fixation	416	246	561					1
2.2.9999.9999	Loi	Loi20121109	Rec 01	2016-11-10	32022	1024 x 768	Tobii Fixation Filter	Exp4_Lennon_vs_Konan-Shoubou_cb_3.avi	0	0	1024	768	Segment 3	17819	23910	6091					20311	1904-01-01 15:14:00																	9		Fixation	416	246	561					1
2.2.9999.9999	Loi	Loi20121109	Rec 01	2016-11-10	32022	1024 x 768	Tobii Fixation Filter	Exp4_Lennon_vs_Konan-Shoubou_cb_3.avi	0	0	1024	768	Segment 3	17819	23910	6091					20328	1904-01-01 15:14:00																	9		Fixation	416	246	561					1
2.2.9999.9999	Loi	Loi20121109	Rec 01	2016-11-10	32022	1024 x 768	Tobii Fixation Filter	Exp4_Lennon_vs_Konan-Shoubou_cb_3.avi	0	0	1024	768	Segment 3	17819	23910	6091					20345	1904-01-01 15:14:00																	9		Fixation	416	246	561					1
2.2.9999.9999	Loi	Loi20121109	Rec 01	2016-11-10	32022	1024 x 768	Tobii Fixation Filter	Exp4_Lennon_vs_Konan-Shoubou_cb_3.avi	0	0	1024	768	Segment 3	17819	23910	6091					20361	1904-01-01 15:14:00																	9		Fixation	416	246	561					1
2.2.9999.9999	Loi	Loi20121109	Rec 01	2016-11-10	32022	1024 x 768	Tobii Fixation Filter	Exp4_Lennon_vs_Konan-Shoubou_cb_3.avi	0	0	1024	768	Segment 3	17819	23910	6091					20378	1904-01-01 15:14:00																	9		Fixation	416	246	561					1
2.2.9999.9999	Loi	Loi20121109	Rec 01	2016-11-10	32022	1024 x 768	Tobii Fixation Filter	Exp4_Lennon_vs_Konan-Shoubou_cb_3.avi	0	0	1024	768	Segment 3	17819	23910	6091					20394	1904-01-01 15:14:00																	9		Fixation	416	246	561					1
2.2.9999.9999	Loi	Loi20121109	Rec 01	2016-11-10	32022	1024 x 768	Tobii Fixation Filter	Exp4_Lennon_vs_Konan-Shoubou_cb_3.avi	0	0	1024	768	Segment 3	17819	23910	6091					20411	1904-01-01 15:14:00																	10		Fixation	167							0
2.2.9999.9999	Loi	Loi20121109	Rec 01	2016-11-10	32022	1024 x 768	Tobii Fixation Filter	Exp4_Lennon_vs_Konan-Shoubou_cb_3.avi	0	0	1024	768	Segment 3	17819	23910	6091					20428	1904-01-01 15:14:00																	10		Fixation	167							0
2.2.9999.9999	Loi	Loi20121109	Rec 01	2016-11-10	32022	1024 x 768	Tobii Fixation Filter	Exp4_Lennon_vs_Konan-Shoubou_cb_3.avi	0	0	1024	768	Segment 3	17819	23910	6091					20445	1904-01-01 15:14:00																	10		Fixation	167							0
2.2.9999.9999	Loi	Loi20121109	Rec 01	2016-11-10	32022	1024 x 768	Tobii Fixation Filter	Exp4_Lennon_vs_Konan-Shoubou_cb_3.avi	0	0	1024	768	Segment 3	17819	23910	6091					20461	1904-01-01 15:14:00																	10		Fixation	167							0
2.2.9999.9999	Loi	Loi20121109	Rec 01	2016-11-10	32022	1024 x 768	Tobii Fixation Filter	Exp4_Lennon_vs_Konan-Shoubou_cb_3.avi	0	0	1024	768	Segment 3	17819	23910	6091					20478	1904-01-01 15:14:00																	10		Fixation	167							0
2.2.9999.9999	Loi	Loi20121109	Rec 01	2016-11-10	32022	1024 x 768	Tobii Fixation Filter	Exp4_Lennon_vs_Konan-Shoubou_cb_3.avi	0	0	1024	768	Segment 3	17819	23910	6091					20495	1904-01-01 15:14:00																	10		Fixation	167							0
2.2.9999.9999	Loi	Loi20121109	Rec 01	2016-11-10	32022	1024 x 768	Tobii Fixation Filter	Exp4_Lennon_vs_Konan-Shoubou_cb_3.avi	0	0	1024	768	Segment 3	17819	23910	6091					20511	1904-01-01 15:14:00																	10		Fixation	167							0
2.2.9999.9999	Loi	Loi20121109	Rec 01	2016-11-10	32022	1024 x 768	Tobii Fixation Filter	Exp4_Lennon_vs_Konan-Shoubou_cb_3.avi	0	0	1024	768	Segment 3	17819	23910	6091					20528	1904-01-01 15:14:00																	10		Fixation	167							0
2.2.9999.9999	Loi	Loi20121109	Rec 01	2016-11-10	32022	1024 x 768	Tobii Fixation Filter	Exp4_Lennon_vs_Konan-Shoubou_cb_3.avi	0	0	1024	768	Segment 3	17819	23910	6091					20544	1904-01-01 15:14:00																	10		Fixation	167							0
2.2.9999.9999	Loi	Loi20121109	Rec 01	2016-11-10	32022	1024 x 768	Tobii Fixation Filter	Exp4_Lennon_vs_Konan-Shoubou_cb_3.avi	0	0	1024	768	Segment 3	17819	23910	6091					20561	1904-01-01 15:14:00																	10		Fixation	167							0
2.2.9999.9999	Loi	Loi20121109	Rec 01	2016-11-10	32022	1024 x 768	Tobii Fixation Filter	Exp4_Lennon_vs_Konan-Shoubou_cb_3.avi	0	0	1024	768	Segment 3	17819	23910	6091					20578	1904-01-01 15:14:00																	11		Fixation	167							0
2.2.9999.9999	Loi	Loi20121109	Rec 01	2016-11-10	32022	1024 x 768	Tobii Fixation Filter	Exp4_Lennon_vs_Konan-Shoubou_cb_3.avi	0	0	1024	768	Segment 3	17819	23910	6091					20594	1904-01-01 15:14:00																	11		Fixation	167							0
2.2.9999.9999	Loi	Loi20121109	Rec 01	2016-11-10	32022	1024 x 768	Tobii Fixation Filter	Exp4_Lennon_vs_Konan-Shoubou_cb_3.avi	0	0	1024	768	Segment 3	17819	23910	6091					20611	1904-01-01 15:14:00																	11		Fixation	167							0
2.2.9999.9999	Loi	Loi20121109	Rec 01	2016-11-10	32022	1024 x 768	Tobii Fixation Filter	Exp4_Lennon_vs_Konan-Shoubou_cb_3.avi	0	0	1024	768	Segment 3	17819	23910	6091					20628	1904-01-01 15:14:00																	11		Fixation	167							0
2.2.9999.9999	Loi	Loi20121109	Rec 01	2016-11-10	32022	1024 x 768	Tobii Fixation Filter	Exp4_Lennon_vs_Konan-Shoubou_cb_3.avi	0	0	1024	768	Segment 3	17819	23910	6091					20644	1904-01-01 15:14:00																	11		Fixation	167							0
2.2.9999.9999	Loi	Loi20121109	Rec 01	2016-11-10	32022	1024 x 768	Tobii Fixation Filter	Exp4_Lennon_vs_Konan-Shoubou_cb_3.avi	0	0	1024	768	Segment 3	17819	23910	6091					20661	1904-01-01 15:14:00																	11		Fixation	167							0
2.2.9999.9999	Loi	Loi20121109	Rec 01	2016-11-10	32022	1024 x 768	Tobii Fixation Filter	Exp4_Lennon_vs_Konan-Shoubou_cb_3.avi	0	0	1024	768	Segment 3	17819	23910	6091					20678	1904-01-01 15:14:00																	11		Fixation	167							0
2.2.9999.9999	Loi	Loi20121109	Rec 01	2016-11-10	32022	1024 x 768	Tobii Fixation Filter	Exp4_Lennon_vs_Konan-Shoubou_cb_3.avi	0	0	1024	768	Segment 3	17819	23910	6091					20694	1904-01-01 15:14:00																	11		Fixation	167							0
2.2.9999.9999	Loi	Loi20121109	Rec 01	2016-11-10	32022	1024 x 768	Tobii Fixation Filter	Exp4_Lennon_vs_Konan-Shoubou_cb_3.avi	0	0	1024	768	Segment 3	17819	23910	6091					20711	1904-01-01 15:14:00																	11		Fixation	167							0
2.2.9999.9999	Loi	Loi20121109	Rec 01	2016-11-10	32022	1024 x 768	Tobii Fixation Filter	Exp4_Lennon_vs_Konan-Shoubou_cb_3.avi	0	0	1024	768	Segment 3	17819	23910	6091					20728	1904-01-01 15:14:00																	11		Fixation	167							0
2.2.9999.9999	Loi	Loi20121109	Rec 01	2016-11-10	32022	1024 x 768	Tobii Fixation Filter	Exp4_Lennon_vs_Konan-Shoubou_cb_3.avi	0	0	1024	768	Segment 3	17819	23910	6091					20744	1904-01-01 15:14:00																	12		Fixation	450							0
2.2.9999.9999	Loi	Loi20121109	Rec 01	2016-11-10	32022	1024 x 768	Tobii Fixation Filter	Exp4_Lennon_vs_Konan-Shoubou_cb_3.avi	0	0	1024	768	Segment 3	17819	23910	6091					20761	1904-01-01 15:14:00																	12		Fixation	450							0
2.2.9999.9999	Loi	Loi20121109	Rec 01	2016-11-10	32022	1024 x 768	Tobii Fixation Filter	Exp4_Lennon_vs_Konan-Shoubou_cb_3.avi	0	0	1024	768	Segment 3	17819	23910	6091					20778	1904-01-01 15:14:00																	12		Fixation	450							0
2.2.9999.9999	Loi	Loi20121109	Rec 01	2016-11-10	32022	1024 x 768	Tobii Fixation Filter	Exp4_Lennon_vs_Konan-Shoubou_cb_3.avi	0	0	1024	768	Segment 3	17819	23910	6091					20794	1904-01-01 15:14:00																	12		Fixation	450							0
2.2.9999.9999	Loi	Loi20121109	Rec 01	2016-11-10	32022	1024 x 768	Tobii Fixation Filter	Exp4_Lennon_vs_Konan-Shoubou_cb_3.avi	0	0	1024	768	Segment 3	17819	23910	6091					20811	1904-01-01 15:14:00																	12		Fixation	450							0
2.2.9999.9999	Loi	Loi20121109	Rec 01	2016-11-10	32022	1024 x 768	Tobii Fixation Filter	Exp4_Lennon_vs_Konan-Shoubou_cb_3.avi	0	0	1024	768	Segment 3	17819	23910	6091					20828	1904-01-01 15:14:00																	12		Fixation	450							0
2.2.9999.9999	Loi	Loi20121109	Rec 01	2016-11-10	32022	1024 x 768	Tobii Fixation Filter	Exp4_Lennon_vs_Konan-Shoubou_cb_3.avi	0	0	1024	768	Segment 3	17819	23910	6091					20844	1904-01-01 15:14:00																	12		Fixation	450							0
2.2.9999.9999	Loi	Loi20121109	Rec 01	2016-11-10	32022	1024 x 768	Tobii Fixation Filter	Exp4_Lennon_vs_Konan-Shoubou_cb_3.avi	0	0	1024	768	Segment 3	17819	23910	6091					20861	1904-01-01 15:14:00																	12		Fixation	450							0
2.2.9999.9999	Loi	Loi20121109	Rec 01	2016-11-10	32022	1024 x 768	Tobii Fixation Filter	Exp4_Lennon_vs_Konan-Shoubou_cb_3.avi	0	0	1024	768	Segment 3	17819	23910	6091					20878	1904-01-01 15:14:00																	12		Fixation	450							0
2.2.9999.9999	Loi	Loi20121109	Rec 01	2016-11-10	32022	1024 x 768	Tobii Fixation Filter	Exp4_Lennon_vs_Konan-Shoubou_cb_3.avi	0	0	1024	768	Segment 3	17819	23910	6091					20894	1904-01-01 15:14:00																	12		Fixation	450							0
2.2.9999.9999	Loi	Loi20121109	Rec 01	2016-11-10	32022	1024 x 768	Tobii Fixation Filter	Exp4_Lennon_vs_Konan-Shoubou_cb_3.avi	0	0	1024	768	Segment 3	17819	23910	6091					20911	1904-01-01 15:14:00																	12		Fixation	450							0
2.2.9999.9999	Loi	Loi20121109	Rec 01	2016-11-10	32022	1024 x 768	Tobii Fixation Filter	Exp4_Lennon_vs_Konan-Shoubou_cb_3.avi	0	0	1024	768	Segment 3	17819	23910	6091					20928	1904-01-01 15:14:00																	12		Fixation	450							0
2.2.9999.9999	Loi	Loi20121109	Rec 01	2016-11-10	32022	1024 x 768	Tobii Fixation Filter	Exp4_Lennon_vs_Konan-Shoubou_cb_3.avi	0	0	1024	768	Segment 3	17819	23910	6091					20944	1904-01-01 15:14:00																	12		Fixation	450							0
2.2.9999.9999	Loi	Loi20121109	Rec 01	2016-11-10	32022	1024 x 768	Tobii Fixation Filter	Exp4_Lennon_vs_Konan-Shoubou_cb_3.avi	0	0	1024	768	Segment 3	17819	23910	6091					20961	1904-01-01 15:14:00																	12		Fixation	450							0
2.2.9999.9999	Loi	Loi20121109	Rec 01	2016-11-10	32022	1024 x 768	Tobii Fixation Filter	Exp4_Lennon_vs_Konan-Shoubou_cb_3.avi	0	0	1024	768	Segment 3	17819	23910	6091					20978	1904-01-01 15:14:00																	12		Fixation	450							0
2.2.9999.9999	Loi	Loi20121109	Rec 01	2016-11-10	32022	1024 x 768	Tobii Fixation Filter	Exp4_Lennon_vs_Konan-Shoubou_cb_3.avi	0	0	1024	768	Segment 3	17819	23910	6091					20994	1904-01-01 15:14:00																	12		Fixation	450							0
2.2.9999.9999	Loi	Loi20121109	Rec 01	2016-11-10	32022	1024 x 768	Tobii Fixation Filter	Exp4_Lennon_vs_Konan-Shoubou_cb_3.avi	0	0	1024	768	Segment 3	17819	23910	6091					21011	1904-01-01 15:14:01																	12		Fixation	450							0
2.2.9999.9999	Loi	Loi20121109	Rec 01	2016-11-10	32022	1024 x 768	Tobii Fixation Filter	Exp4_Lennon_vs_Konan-Shoubou_cb_3.avi	0	0	1024	768	Segment 3	17819	23910	6091					21027	1904-01-01 15:14:01																	12		Fixation	450							0
2.2.9999.9999	Loi	Loi20121109	Rec 01	2016-11-10	32022	1024 x 768	Tobii Fixation Filter	Exp4_Lennon_vs_Konan-Shoubou_cb_3.avi	0	0	1024	768	Segment 3	17819	23910	6091					21044	1904-01-01 15:14:01																	12		Fixation	450							0
2.2.9999.9999	Loi	Loi20121109	Rec 01	2016-11-10	32022	1024 x 768	Tobii Fixation Filter	Exp4_Lennon_vs_Konan-Shoubou_cb_3.avi	0	0	1024	768	Segment 3	17819	23910	6091					21061	1904-01-01 15:14:01																	12		Fixation	450							0
2.2.9999.9999	Loi	Loi20121109	Rec 01	2016-11-10	32022	1024 x 768	Tobii Fixation Filter	Exp4_Lennon_vs_Konan-Shoubou_cb_3.avi	0	0	1024	768	Segment 3	17819	23910	6091					21077	1904-01-01 15:14:01																	12		Fixation	450							0
2.2.9999.9999	Loi	Loi20121109	Rec 01	2016-11-10	32022	1024 x 768	Tobii Fixation Filter	Exp4_Lennon_vs_Konan-Shoubou_cb_3.avi	0	0	1024	768	Segment 3	17819	23910	6091					21094	1904-01-01 15:14:01																	12		Fixation	450							0
2.2.9999.9999	Loi	Loi20121109	Rec 01	2016-11-10	32022	1024 x 768	Tobii Fixation Filter	Exp4_Lennon_vs_Konan-Shoubou_cb_3.avi	0	0	1024	768	Segment 3	17819	23910	6091					21111	1904-01-01 15:14:01																	12		Fixation	450							0
2.2.9999.9999	Loi	Loi20121109	Rec 01	2016-11-10	32022	1024 x 768	Tobii Fixation Filter	Exp4_Lennon_vs_Konan-Shoubou_cb_3.avi	0	0	1024	768	Segment 3	17819	23910	6091					21127	1904-01-01 15:14:01																	12		Fixation	450							0
2.2.9999.9999	Loi	Loi20121109	Rec 01	2016-11-10	32022	1024 x 768	Tobii Fixation Filter	Exp4_Lennon_vs_Konan-Shoubou_cb_3.avi	0	0	1024	768	Segment 3	17819	23910	6091					21144	1904-01-01 15:14:01																	12		Fixation	450							0
2.2.9999.9999	Loi	Loi20121109	Rec 01	2016-11-10	32022	1024 x 768	Tobii Fixation Filter	Exp4_Lennon_vs_Konan-Shoubou_cb_3.avi	0	0	1024	768	Segment 3	17819	23910	6091					21161	1904-01-01 15:14:01																	12		Fixation	450							0
2.2.9999.9999	Loi	Loi20121109	Rec 01	2016-11-10	32022	1024 x 768	Tobii Fixation Filter	Exp4_Lennon_vs_Konan-Shoubou_cb_3.avi	0	0	1024	768	Segment 3	17819	23910	6091					21177	1904-01-01 15:14:01																	12		Fixation	450							0
2.2.9999.9999	Loi	Loi20121109	Rec 01	2016-11-10	32022	1024 x 768	Tobii Fixation Filter	Exp4_Lennon_vs_Konan-Shoubou_cb_3.avi	0	0	1024	768	Segment 3	17819	23910	6091					21194	1904-01-01 15:14:01																	13		Fixation	183							0
2.2.9999.9999	Loi	Loi20121109	Rec 01	2016-11-10	32022	1024 x 768	Tobii Fixation Filter	Exp4_Lennon_vs_Konan-Shoubou_cb_3.avi	0	0	1024	768	Segment 3	17819	23910	6091					21211	1904-01-01 15:14:01																	13		Fixation	183							0
2.2.9999.9999	Loi	Loi20121109	Rec 01	2016-11-10	32022	1024 x 768	Tobii Fixation Filter	Exp4_Lennon_vs_Konan-Shoubou_cb_3.avi	0	0	1024	768	Segment 3	17819	23910	6091					21227	1904-01-01 15:14:01																	13		Fixation	183							0
2.2.9999.9999	Loi	Loi20121109	Rec 01	2016-11-10	32022	1024 x 768	Tobii Fixation Filter	Exp4_Lennon_vs_Konan-Shoubou_cb_3.avi	0	0	1024	768	Segment 3	17819	23910	6091					21244	1904-01-01 15:14:01																	13		Fixation	183							0
2.2.9999.9999	Loi	Loi20121109	Rec 01	2016-11-10	32022	1024 x 768	Tobii Fixation Filter	Exp4_Lennon_vs_Konan-Shoubou_cb_3.avi	0	0	1024	768	Segment 3	17819	23910	6091					21261	1904-01-01 15:14:01																	13		Fixation	183							0
2.2.9999.9999	Loi	Loi20121109	Rec 01	2016-11-10	32022	1024 x 768	Tobii Fixation Filter	Exp4_Lennon_vs_Konan-Shoubou_cb_3.avi	0	0	1024	768	Segment 3	17819	23910	6091					21277	1904-01-01 15:14:01																	13		Fixation	183							0
2.2.9999.9999	Loi	Loi20121109	Rec 01	2016-11-10	32022	1024 x 768	Tobii Fixation Filter	Exp4_Lennon_vs_Konan-Shoubou_cb_3.avi	0	0	1024	768	Segment 3	17819	23910	6091					21294	1904-01-01 15:14:01																	13		Fixation	183							0
2.2.9999.9999	Loi	Loi20121109	Rec 01	2016-11-10	32022	1024 x 768	Tobii Fixation Filter	Exp4_Lennon_vs_Konan-Shoubou_cb_3.avi	0	0	1024	768	Segment 3	17819	23910	6091					21311	1904-01-01 15:14:01																	13		Fixation	183							0
2.2.9999.9999	Loi	Loi20121109	Rec 01	2016-11-10	32022	1024 x 768	Tobii Fixation Filter	Exp4_Lennon_vs_Konan-Shoubou_cb_3.avi	0	0	1024	768	Segment 3	17819	23910	6091					21327	1904-01-01 15:14:01																	13		Fixation	183							0
2.2.9999.9999	Loi	Loi20121109	Rec 01	2016-11-10	32022	1024 x 768	Tobii Fixation Filter	Exp4_Lennon_vs_Konan-Shoubou_cb_3.avi	0	0	1024	768	Segment 3	17819	23910	6091					21344	1904-01-01 15:14:01																	13		Fixation	183							0
2.2.9999.9999	Loi	Loi20121109	Rec 01	2016-11-10	32022	1024 x 768	Tobii Fixation Filter	Exp4_Lennon_vs_Konan-Shoubou_cb_3.avi	0	0	1024	768	Segment 3	17819	23910	6091					21360	1904-01-01 15:14:01																	13		Fixation	183							0
2.2.9999.9999	Loi	Loi20121109	Rec 01	2016-11-10	32022	1024 x 768	Tobii Fixation Filter	Exp4_Lennon_vs_Konan-Shoubou_cb_3.avi	0	0	1024	768	Segment 3	17819	23910	6091					21377	1904-01-01 15:14:01																	14		Fixation	216							0
2.2.9999.9999	Loi	Loi20121109	Rec 01	2016-11-10	32022	1024 x 768	Tobii Fixation Filter	Exp4_Lennon_vs_Konan-Shoubou_cb_3.avi	0	0	1024	768	Segment 3	17819	23910	6091					21394	1904-01-01 15:14:01																	14		Fixation	216							0
2.2.9999.9999	Loi	Loi20121109	Rec 01	2016-11-10	32022	1024 x 768	Tobii Fixation Filter	Exp4_Lennon_vs_Konan-Shoubou_cb_3.avi	0	0	1024	768	Segment 3	17819	23910	6091					21410	1904-01-01 15:14:01																	14		Fixation	216							0
2.2.9999.9999	Loi	Loi20121109	Rec 01	2016-11-10	32022	1024 x 768	Tobii Fixation Filter	Exp4_Lennon_vs_Konan-Shoubou_cb_3.avi	0	0	1024	768	Segment 3	17819	23910	6091					21427	1904-01-01 15:14:01																	14		Fixation	216							0
2.2.9999.9999	Loi	Loi20121109	Rec 01	2016-11-10	32022	1024 x 768	Tobii Fixation Filter	Exp4_Lennon_vs_Konan-Shoubou_cb_3.avi	0	0	1024	768	Segment 3	17819	23910	6091					21444	1904-01-01 15:14:01																	14		Fixation	216							0
2.2.9999.9999	Loi	Loi20121109	Rec 01	2016-11-10	32022	1024 x 768	Tobii Fixation Filter	Exp4_Lennon_vs_Konan-Shoubou_cb_3.avi	0	0	1024	768	Segment 3	17819	23910	6091					21460	1904-01-01 15:14:01																	14		Fixation	216							0
2.2.9999.9999	Loi	Loi20121109	Rec 01	2016-11-10	32022	1024 x 768	Tobii Fixation Filter	Exp4_Lennon_vs_Konan-Shoubou_cb_3.avi	0	0	1024	768	Segment 3	17819	23910	6091					21477	1904-01-01 15:14:01																	14		Fixation	216							0
2.2.9999.9999	Loi	Loi20121109	Rec 01	2016-11-10	32022	1024 x 768	Tobii Fixation Filter	Exp4_Lennon_vs_Konan-Shoubou_cb_3.avi	0	0	1024	768	Segment 3	17819	23910	6091					21494	1904-01-01 15:14:01																	14		Fixation	216							0
2.2.9999.9999	Loi	Loi20121109	Rec 01	2016-11-10	32022	1024 x 768	Tobii Fixation Filter	Exp4_Lennon_vs_Konan-Shoubou_cb_3.avi	0	0	1024	768	Segment 3	17819	23910	6091					21510	1904-01-01 15:14:01																	14		Fixation	216							0
2.2.9999.9999	Loi	Loi20121109	Rec 01	2016-11-10	32022	1024 x 768	Tobii Fixation Filter	Exp4_Lennon_vs_Konan-Shoubou_cb_3.avi	0	0	1024	768	Segment 3	17819	23910	6091					21527	1904-01-01 15:14:01																	14		Fixation	216							0
2.2.9999.9999	Loi	Loi20121109	Rec 01	2016-11-10	32022	1024 x 768	Tobii Fixation Filter	Exp4_Lennon_vs_Konan-Shoubou_cb_3.avi	0	0	1024	768	Segment 3	17819	23910	6091					21544	1904-01-01 15:14:01																	14		Fixation	216							0
2.2.9999.9999	Loi	Loi20121109	Rec 01	2016-11-10	32022	1024 x 768	Tobii Fixation Filter	Exp4_Lennon_vs_Konan-Shoubou_cb_3.avi	0	0	1024	768	Segment 3	17819	23910	6091					21560	1904-01-01 15:14:01																	14		Fixation	216							0
2.2.9999.9999	Loi	Loi20121109	Rec 01	2016-11-10	32022	1024 x 768	Tobii Fixation Filter	Exp4_Lennon_vs_Konan-Shoubou_cb_3.avi	0	0	1024	768	Segment 3	17819	23910	6091					21577	1904-01-01 15:14:01																	14		Fixation	216							0
2.2.9999.9999	Loi	Loi20121109	Rec 01	2016-11-10	32022	1024 x 768	Tobii Fixation Filter	Exp4_Lennon_vs_Konan-Shoubou_cb_3.avi	0	0	1024	768	Segment 3	17819	23910	6091					21594	1904-01-01 15:14:01																	15		Fixation	100							0
2.2.9999.9999	Loi	Loi20121109	Rec 01	2016-11-10	32022	1024 x 768	Tobii Fixation Filter	Exp4_Lennon_vs_Konan-Shoubou_cb_3.avi	0	0	1024	768	Segment 3	17819	23910	6091					21610	1904-01-01 15:14:01																	15		Fixation	100							0
2.2.9999.9999	Loi	Loi20121109	Rec 01	2016-11-10	32022	1024 x 768	Tobii Fixation Filter	Exp4_Lennon_vs_Konan-Shoubou_cb_3.avi	0	0	1024	768	Segment 3	17819	23910	6091					21627	1904-01-01 15:14:01																	15		Fixation	100							0
2.2.9999.9999	Loi	Loi20121109	Rec 01	2016-11-10	32022	1024 x 768	Tobii Fixation Filter	Exp4_Lennon_vs_Konan-Shoubou_cb_3.avi	0	0	1024	768	Segment 3	17819	23910	6091					21644	1904-01-01 15:14:01																	15		Fixation	100							0
2.2.9999.9999	Loi	Loi20121109	Rec 01	2016-11-10	32022	1024 x 768	Tobii Fixation Filter	Exp4_Lennon_vs_Konan-Shoubou_cb_3.avi	0	0	1024	768	Segment 3	17819	23910	6091					21660	1904-01-01 15:14:01																	15		Fixation	100							0
2.2.9999.9999	Loi	Loi20121109	Rec 01	2016-11-10	32022	1024 x 768	Tobii Fixation Filter	Exp4_Lennon_vs_Konan-Shoubou_cb_3.avi	0	0	1024	768	Segment 3	17819	23910	6091					21677	1904-01-01 15:14:01																	15		Fixation	100							0
2.2.9999.9999	Loi	Loi20121109	Rec 01	2016-11-10	32022	1024 x 768	Tobii Fixation Filter	Exp4_Lennon_vs_Konan-Shoubou_cb_3.avi	0	0	1024	768	Segment 3	17819	23910	6091					21694	1904-01-01 15:14:01																			Unclassified	200							0
2.2.9999.9999	Loi	Loi20121109	Rec 01	2016-11-10	32022	1024 x 768	Tobii Fixation Filter	Exp4_Lennon_vs_Konan-Shoubou_cb_3.avi	0	0	1024	768	Segment 3	17819	23910	6091					21710	1904-01-01 15:14:01																			Unclassified	200							0
2.2.9999.9999	Loi	Loi20121109	Rec 01	2016-11-10	32022	1024 x 768	Tobii Fixation Filter	Exp4_Lennon_vs_Konan-Shoubou_cb_3.avi	0	0	1024	768	Segment 3	17819	23910	6091					21727	1904-01-01 15:14:01																			Unclassified	200							0
2.2.9999.9999	Loi	Loi20121109	Rec 01	2016-11-10	32022	1024 x 768	Tobii Fixation Filter	Exp4_Lennon_vs_Konan-Shoubou_cb_3.avi	0	0	1024	768	Segment 3	17819	23910	6091					21744	1904-01-01 15:14:01																			Unclassified	200							0
2.2.9999.9999	Loi	Loi20121109	Rec 01	2016-11-10	32022	1024 x 768	Tobii Fixation Filter	Exp4_Lennon_vs_Konan-Shoubou_cb_3.avi	0	0	1024	768	Segment 3	17819	23910	6091					21760	1904-01-01 15:14:01																			Unclassified	200							0
2.2.9999.9999	Loi	Loi20121109	Rec 01	2016-11-10	32022	1024 x 768	Tobii Fixation Filter	Exp4_Lennon_vs_Konan-Shoubou_cb_3.avi	0	0	1024	768	Segment 3	17819	23910	6091					21777	1904-01-01 15:14:01																			Unclassified	200							0
2.2.9999.9999	Loi	Loi20121109	Rec 01	2016-11-10	32022	1024 x 768	Tobii Fixation Filter	Exp4_Lennon_vs_Konan-Shoubou_cb_3.avi	0	0	1024	768	Segment 3	17819	23910	6091					21794	1904-01-01 15:14:01																			Unclassified	200							0
2.2.9999.9999	Loi	Loi20121109	Rec 01	2016-11-10	32022	1024 x 768	Tobii Fixation Filter	Exp4_Lennon_vs_Konan-Shoubou_cb_3.avi	0	0	1024	768	Segment 3	17819	23910	6091					21810	1904-01-01 15:14:01																			Unclassified	200							0
2.2.9999.9999	Loi	Loi20121109	Rec 01	2016-11-10	32022	1024 x 768	Tobii Fixation Filter	Exp4_Lennon_vs_Konan-Shoubou_cb_3.avi	0	0	1024	768	Segment 3	17819	23910	6091					21827	1904-01-01 15:14:01																			Unclassified	200							0
2.2.9999.9999	Loi	Loi20121109	Rec 01	2016-11-10	32022	1024 x 768	Tobii Fixation Filter	Exp4_Lennon_vs_Konan-Shoubou_cb_3.avi	0	0	1024	768	Segment 3	17819	23910	6091					21843	1904-01-01 15:14:01																			Unclassified	200							0
2.2.9999.9999	Loi	Loi20121109	Rec 01	2016-11-10	32022	1024 x 768	Tobii Fixation Filter	Exp4_Lennon_vs_Konan-Shoubou_cb_3.avi	0	0	1024	768	Segment 3	17819	23910	6091					21860	1904-01-01 15:14:01																			Unclassified	200							0
2.2.9999.9999	Loi	Loi20121109	Rec 01	2016-11-10	32022	1024 x 768	Tobii Fixation Filter	Exp4_Lennon_vs_Konan-Shoubou_cb_3.avi	0	0	1024	768	Segment 3	17819	23910	6091					21877	1904-01-01 15:14:01																			Unclassified	200							0
2.2.9999.9999	Loi	Loi20121109	Rec 01	2016-11-10	32022	1024 x 768	Tobii Fixation Filter	Exp4_Lennon_vs_Konan-Shoubou_cb_3.avi	0	0	1024	768	Segment 3	17819	23910	6091					21893	1904-01-01 15:14:01																	16		Fixation	150	117	515					1
2.2.9999.9999	Loi	Loi20121109	Rec 01	2016-11-10	32022	1024 x 768	Tobii Fixation Filter	Exp4_Lennon_vs_Konan-Shoubou_cb_3.avi	0	0	1024	768	Segment 3	17819	23910	6091					21910	1904-01-01 15:14:01																	16		Fixation	150	117	515					1
2.2.9999.9999	Loi	Loi20121109	Rec 01	2016-11-10	32022	1024 x 768	Tobii Fixation Filter	Exp4_Lennon_vs_Konan-Shoubou_cb_3.avi	0	0	1024	768	Segment 3	17819	23910	6091					21927	1904-01-01 15:14:01																	16		Fixation	150	117	515					1
2.2.9999.9999	Loi	Loi20121109	Rec 01	2016-11-10	32022	1024 x 768	Tobii Fixation Filter	Exp4_Lennon_vs_Konan-Shoubou_cb_3.avi	0	0	1024	768	Segment 3	17819	23910	6091					21943	1904-01-01 15:14:01																	16		Fixation	150	117	515					1
2.2.9999.9999	Loi	Loi20121109	Rec 01	2016-11-10	32022	1024 x 768	Tobii Fixation Filter	Exp4_Lennon_vs_Konan-Shoubou_cb_3.avi	0	0	1024	768	Segment 3	17819	23910	6091					21960	1904-01-01 15:14:01																	16		Fixation	150	117	515					1
2.2.9999.9999	Loi	Loi20121109	Rec 01	2016-11-10	32022	1024 x 768	Tobii Fixation Filter	Exp4_Lennon_vs_Konan-Shoubou_cb_3.avi	0	0	1024	768	Segment 3	17819	23910	6091					21977	1904-01-01 15:14:01																	16		Fixation	150	117	515					1
2.2.9999.9999	Loi	Loi20121109	Rec 01	2016-11-10	32022	1024 x 768	Tobii Fixation Filter	Exp4_Lennon_vs_Konan-Shoubou_cb_3.avi	0	0	1024	768	Segment 3	17819	23910	6091					21994	1904-01-01 15:14:01																	16		Fixation	150	117	515					1
2.2.9999.9999	Loi	Loi20121109	Rec 01	2016-11-10	32022	1024 x 768	Tobii Fixation Filter	Exp4_Lennon_vs_Konan-Shoubou_cb_3.avi	0	0	1024	768	Segment 3	17819	23910	6091					22010	1904-01-01 15:14:02																	16		Fixation	150	117	515					1
2.2.9999.9999	Loi	Loi20121109	Rec 01	2016-11-10	32022	1024 x 768	Tobii Fixation Filter	Exp4_Lennon_vs_Konan-Shoubou_cb_3.avi	0	0	1024	768	Segment 3	17819	23910	6091					22027	1904-01-01 15:14:02																	16		Fixation	150	117	515					1
2.2.9999.9999	Loi	Loi20121109	Rec 01	2016-11-10	32022	1024 x 768	Tobii Fixation Filter	Exp4_Lennon_vs_Konan-Shoubou_cb_3.avi	0	0	1024	768	Segment 3	17819	23910	6091					22043	1904-01-01 15:14:02																	17		Fixation	300	443	668					0
2.2.9999.9999	Loi	Loi20121109	Rec 01	2016-11-10	32022	1024 x 768	Tobii Fixation Filter	Exp4_Lennon_vs_Konan-Shoubou_cb_3.avi	0	0	1024	768	Segment 3	17819	23910	6091					22060	1904-01-01 15:14:02																	17		Fixation	300	443	668					0
2.2.9999.9999	Loi	Loi20121109	Rec 01	2016-11-10	32022	1024 x 768	Tobii Fixation Filter	Exp4_Lennon_vs_Konan-Shoubou_cb_3.avi	0	0	1024	768	Segment 3	17819	23910	6091					22077	1904-01-01 15:14:02																	17		Fixation	300	443	668					0
2.2.9999.9999	Loi	Loi20121109	Rec 01	2016-11-10	32022	1024 x 768	Tobii Fixation Filter	Exp4_Lennon_vs_Konan-Shoubou_cb_3.avi	0	0	1024	768	Segment 3	17819	23910	6091					22093	1904-01-01 15:14:02																	17		Fixation	300	443	668					0
2.2.9999.9999	Loi	Loi20121109	Rec 01	2016-11-10	32022	1024 x 768	Tobii Fixation Filter	Exp4_Lennon_vs_Konan-Shoubou_cb_3.avi	0	0	1024	768	Segment 3	17819	23910	6091					22110	1904-01-01 15:14:02																	17		Fixation	300	443	668					0
2.2.9999.9999	Loi	Loi20121109	Rec 01	2016-11-10	32022	1024 x 768	Tobii Fixation Filter	Exp4_Lennon_vs_Konan-Shoubou_cb_3.avi	0	0	1024	768	Segment 3	17819	23910	6091					22127	1904-01-01 15:14:02																	17		Fixation	300	443	668					0
2.2.9999.9999	Loi	Loi20121109	Rec 01	2016-11-10	32022	1024 x 768	Tobii Fixation Filter	Exp4_Lennon_vs_Konan-Shoubou_cb_3.avi	0	0	1024	768	Segment 3	17819	23910	6091					22143	1904-01-01 15:14:02																	17		Fixation	300	443	668					0
2.2.9999.9999	Loi	Loi20121109	Rec 01	2016-11-10	32022	1024 x 768	Tobii Fixation Filter	Exp4_Lennon_vs_Konan-Shoubou_cb_3.avi	0	0	1024	768	Segment 3	17819	23910	6091					22160	1904-01-01 15:14:02																	17		Fixation	300	443	668					0
2.2.9999.9999	Loi	Loi20121109	Rec 01	2016-11-10	32022	1024 x 768	Tobii Fixation Filter	Exp4_Lennon_vs_Konan-Shoubou_cb_3.avi	0	0	1024	768	Segment 3	17819	23910	6091					22177	1904-01-01 15:14:02																	17		Fixation	300	443	668					0
2.2.9999.9999	Loi	Loi20121109	Rec 01	2016-11-10	32022	1024 x 768	Tobii Fixation Filter	Exp4_Lennon_vs_Konan-Shoubou_cb_3.avi	0	0	1024	768	Segment 3	17819	23910	6091					22193	1904-01-01 15:14:02																	17		Fixation	300	443	668					0
2.2.9999.9999	Loi	Loi20121109	Rec 01	2016-11-10	32022	1024 x 768	Tobii Fixation Filter	Exp4_Lennon_vs_Konan-Shoubou_cb_3.avi	0	0	1024	768	Segment 3	17819	23910	6091					22210	1904-01-01 15:14:02																	17		Fixation	300	443	668					0
2.2.9999.9999	Loi	Loi20121109	Rec 01	2016-11-10	32022	1024 x 768	Tobii Fixation Filter	Exp4_Lennon_vs_Konan-Shoubou_cb_3.avi	0	0	1024	768	Segment 3	17819	23910	6091					22227	1904-01-01 15:14:02																	17		Fixation	300	443	668					0
2.2.9999.9999	Loi	Loi20121109	Rec 01	2016-11-10	32022	1024 x 768	Tobii Fixation Filter	Exp4_Lennon_vs_Konan-Shoubou_cb_3.avi	0	0	1024	768	Segment 3	17819	23910	6091					22243	1904-01-01 15:14:02																	17		Fixation	300	443	668					0
2.2.9999.9999	Loi	Loi20121109	Rec 01	2016-11-10	32022	1024 x 768	Tobii Fixation Filter	Exp4_Lennon_vs_Konan-Shoubou_cb_3.avi	0	0	1024	768	Segment 3	17819	23910	6091					22260	1904-01-01 15:14:02																	17		Fixation	300	443	668					0
2.2.9999.9999	Loi	Loi20121109	Rec 01	2016-11-10	32022	1024 x 768	Tobii Fixation Filter	Exp4_Lennon_vs_Konan-Shoubou_cb_3.avi	0	0	1024	768	Segment 3	17819	23910	6091					22277	1904-01-01 15:14:02																	17		Fixation	300	443	668					0
2.2.9999.9999	Loi	Loi20121109	Rec 01	2016-11-10	32022	1024 x 768	Tobii Fixation Filter	Exp4_Lennon_vs_Konan-Shoubou_cb_3.avi	0	0	1024	768	Segment 3	17819	23910	6091					22293	1904-01-01 15:14:02																	17		Fixation	300	443	668					0
2.2.9999.9999	Loi	Loi20121109	Rec 01	2016-11-10	32022	1024 x 768	Tobii Fixation Filter	Exp4_Lennon_vs_Konan-Shoubou_cb_3.avi	0	0	1024	768	Segment 3	17819	23910	6091					22310	1904-01-01 15:14:02																	17		Fixation	300	443	668					0
2.2.9999.9999	Loi	Loi20121109	Rec 01	2016-11-10	32022	1024 x 768	Tobii Fixation Filter	Exp4_Lennon_vs_Konan-Shoubou_cb_3.avi	0	0	1024	768	Segment 3	17819	23910	6091					22326	1904-01-01 15:14:02																	17		Fixation	300	443	668					0
2.2.9999.9999	Loi	Loi20121109	Rec 01	2016-11-10	32022	1024 x 768	Tobii Fixation Filter	Exp4_Lennon_vs_Konan-Shoubou_cb_3.avi	0	0	1024	768	Segment 3	17819	23910	6091					22343	1904-01-01 15:14:02																	18		Fixation	350	774	520					0
2.2.9999.9999	Loi	Loi20121109	Rec 01	2016-11-10	32022	1024 x 768	Tobii Fixation Filter	Exp4_Lennon_vs_Konan-Shoubou_cb_3.avi	0	0	1024	768	Segment 3	17819	23910	6091					22360	1904-01-01 15:14:02																	18		Fixation	350	774	520					0
2.2.9999.9999	Loi	Loi20121109	Rec 01	2016-11-10	32022	1024 x 768	Tobii Fixation Filter	Exp4_Lennon_vs_Konan-Shoubou_cb_3.avi	0	0	1024	768	Segment 3	17819	23910	6091					22376	1904-01-01 15:14:02																	18		Fixation	350	774	520					0
2.2.9999.9999	Loi	Loi20121109	Rec 01	2016-11-10	32022	1024 x 768	Tobii Fixation Filter	Exp4_Lennon_vs_Konan-Shoubou_cb_3.avi	0	0	1024	768	Segment 3	17819	23910	6091					22393	1904-01-01 15:14:02																	18		Fixation	350	774	520					0
2.2.9999.9999	Loi	Loi20121109	Rec 01	2016-11-10	32022	1024 x 768	Tobii Fixation Filter	Exp4_Lennon_vs_Konan-Shoubou_cb_3.avi	0	0	1024	768	Segment 3	17819	23910	6091					22410	1904-01-01 15:14:02																	18		Fixation	350	774	520					0
2.2.9999.9999	Loi	Loi20121109	Rec 01	2016-11-10	32022	1024 x 768	Tobii Fixation Filter	Exp4_Lennon_vs_Konan-Shoubou_cb_3.avi	0	0	1024	768	Segment 3	17819	23910	6091					22426	1904-01-01 15:14:02																	18		Fixation	350	774	520					0
2.2.9999.9999	Loi	Loi20121109	Rec 01	2016-11-10	32022	1024 x 768	Tobii Fixation Filter	Exp4_Lennon_vs_Konan-Shoubou_cb_3.avi	0	0	1024	768	Segment 3	17819	23910	6091					22443	1904-01-01 15:14:02																	18		Fixation	350	774	520					0
2.2.9999.9999	Loi	Loi20121109	Rec 01	2016-11-10	32022	1024 x 768	Tobii Fixation Filter	Exp4_Lennon_vs_Konan-Shoubou_cb_3.avi	0	0	1024	768	Segment 3	17819	23910	6091					22460	1904-01-01 15:14:02																	18		Fixation	350	774	520					0
2.2.9999.9999	Loi	Loi20121109	Rec 01	2016-11-10	32022	1024 x 768	Tobii Fixation Filter	Exp4_Lennon_vs_Konan-Shoubou_cb_3.avi	0	0	1024	768	Segment 3	17819	23910	6091					22476	1904-01-01 15:14:02																	18		Fixation	350	774	520					0
2.2.9999.9999	Loi	Loi20121109	Rec 01	2016-11-10	32022	1024 x 768	Tobii Fixation Filter	Exp4_Lennon_vs_Konan-Shoubou_cb_3.avi	0	0	1024	768	Segment 3	17819	23910	6091					22493	1904-01-01 15:14:02																	18		Fixation	350	774	520					0
2.2.9999.9999	Loi	Loi20121109	Rec 01	2016-11-10	32022	1024 x 768	Tobii Fixation Filter	Exp4_Lennon_vs_Konan-Shoubou_cb_3.avi	0	0	1024	768	Segment 3	17819	23910	6091					22510	1904-01-01 15:14:02																	18		Fixation	350	774	520					0
2.2.9999.9999	Loi	Loi20121109	Rec 01	2016-11-10	32022	1024 x 768	Tobii Fixation Filter	Exp4_Lennon_vs_Konan-Shoubou_cb_3.avi	0	0	1024	768	Segment 3	17819	23910	6091					22526	1904-01-01 15:14:02																	18		Fixation	350	774	520					0
2.2.9999.9999	Loi	Loi20121109	Rec 01	2016-11-10	32022	1024 x 768	Tobii Fixation Filter	Exp4_Lennon_vs_Konan-Shoubou_cb_3.avi	0	0	1024	768	Segment 3	17819	23910	6091					22543	1904-01-01 15:14:02																	18		Fixation	350	774	520					0
2.2.9999.9999	Loi	Loi20121109	Rec 01	2016-11-10	32022	1024 x 768	Tobii Fixation Filter	Exp4_Lennon_vs_Konan-Shoubou_cb_3.avi	0	0	1024	768	Segment 3	17819	23910	6091					22560	1904-01-01 15:14:02																	18		Fixation	350	774	520					0
2.2.9999.9999	Loi	Loi20121109	Rec 01	2016-11-10	32022	1024 x 768	Tobii Fixation Filter	Exp4_Lennon_vs_Konan-Shoubou_cb_3.avi	0	0	1024	768	Segment 3	17819	23910	6091					22576	1904-01-01 15:14:02																	18		Fixation	350	774	520					0
2.2.9999.9999	Loi	Loi20121109	Rec 01	2016-11-10	32022	1024 x 768	Tobii Fixation Filter	Exp4_Lennon_vs_Konan-Shoubou_cb_3.avi	0	0	1024	768	Segment 3	17819	23910	6091					22593	1904-01-01 15:14:02																	18		Fixation	350	774	520					0
2.2.9999.9999	Loi	Loi20121109	Rec 01	2016-11-10	32022	1024 x 768	Tobii Fixation Filter	Exp4_Lennon_vs_Konan-Shoubou_cb_3.avi	0	0	1024	768	Segment 3	17819	23910	6091					22610	1904-01-01 15:14:02																	18		Fixation	350	774	520					0
2.2.9999.9999	Loi	Loi20121109	Rec 01	2016-11-10	32022	1024 x 768	Tobii Fixation Filter	Exp4_Lennon_vs_Konan-Shoubou_cb_3.avi	0	0	1024	768	Segment 3	17819	23910	6091					22626	1904-01-01 15:14:02																	18		Fixation	350	774	520					0
2.2.9999.9999	Loi	Loi20121109	Rec 01	2016-11-10	32022	1024 x 768	Tobii Fixation Filter	Exp4_Lennon_vs_Konan-Shoubou_cb_3.avi	0	0	1024	768	Segment 3	17819	23910	6091					22643	1904-01-01 15:14:02																	18		Fixation	350	774	520					0
2.2.9999.9999	Loi	Loi20121109	Rec 01	2016-11-10	32022	1024 x 768	Tobii Fixation Filter	Exp4_Lennon_vs_Konan-Shoubou_cb_3.avi	0	0	1024	768	Segment 3	17819	23910	6091					22660	1904-01-01 15:14:02																	18		Fixation	350	774	520					0
2.2.9999.9999	Loi	Loi20121109	Rec 01	2016-11-10	32022	1024 x 768	Tobii Fixation Filter	Exp4_Lennon_vs_Konan-Shoubou_cb_3.avi	0	0	1024	768	Segment 3	17819	23910	6091					22676	1904-01-01 15:14:02																	18		Fixation	350	774	520					0
2.2.9999.9999	Loi	Loi20121109	Rec 01	2016-11-10	32022	1024 x 768	Tobii Fixation Filter	Exp4_Lennon_vs_Konan-Shoubou_cb_3.avi	0	0	1024	768	Segment 3	17819	23910	6091					22693	1904-01-01 15:14:02																	19		Fixation	400	746	342					0
2.2.9999.9999	Loi	Loi20121109	Rec 01	2016-11-10	32022	1024 x 768	Tobii Fixation Filter	Exp4_Lennon_vs_Konan-Shoubou_cb_3.avi	0	0	1024	768	Segment 3	17819	23910	6091					22710	1904-01-01 15:14:02																	19		Fixation	400	746	342					0
2.2.9999.9999	Loi	Loi20121109	Rec 01	2016-11-10	32022	1024 x 768	Tobii Fixation Filter	Exp4_Lennon_vs_Konan-Shoubou_cb_3.avi	0	0	1024	768	Segment 3	17819	23910	6091					22726	1904-01-01 15:14:02																	19		Fixation	400	746	342					0
2.2.9999.9999	Loi	Loi20121109	Rec 01	2016-11-10	32022	1024 x 768	Tobii Fixation Filter	Exp4_Lennon_vs_Konan-Shoubou_cb_3.avi	0	0	1024	768	Segment 3	17819	23910	6091					22743	1904-01-01 15:14:02																	19		Fixation	400	746	342					0
2.2.9999.9999	Loi	Loi20121109	Rec 01	2016-11-10	32022	1024 x 768	Tobii Fixation Filter	Exp4_Lennon_vs_Konan-Shoubou_cb_3.avi	0	0	1024	768	Segment 3	17819	23910	6091					22760	1904-01-01 15:14:02																	19		Fixation	400	746	342					0
2.2.9999.9999	Loi	Loi20121109	Rec 01	2016-11-10	32022	1024 x 768	Tobii Fixation Filter	Exp4_Lennon_vs_Konan-Shoubou_cb_3.avi	0	0	1024	768	Segment 3	17819	23910	6091					22776	1904-01-01 15:14:02																	19		Fixation	400	746	342					0
2.2.9999.9999	Loi	Loi20121109	Rec 01	2016-11-10	32022	1024 x 768	Tobii Fixation Filter	Exp4_Lennon_vs_Konan-Shoubou_cb_3.avi	0	0	1024	768	Segment 3	17819	23910	6091					22793	1904-01-01 15:14:02																	19		Fixation	400	746	342					0
2.2.9999.9999	Loi	Loi20121109	Rec 01	2016-11-10	32022	1024 x 768	Tobii Fixation Filter	Exp4_Lennon_vs_Konan-Shoubou_cb_3.avi	0	0	1024	768	Segment 3	17819	23910	6091					22810	1904-01-01 15:14:02																	19		Fixation	400	746	342					0
2.2.9999.9999	Loi	Loi20121109	Rec 01	2016-11-10	32022	1024 x 768	Tobii Fixation Filter	Exp4_Lennon_vs_Konan-Shoubou_cb_3.avi	0	0	1024	768	Segment 3	17819	23910	6091					22826	1904-01-01 15:14:02																	19		Fixation	400	746	342					0
2.2.9999.9999	Loi	Loi20121109	Rec 01	2016-11-10	32022	1024 x 768	Tobii Fixation Filter	Exp4_Lennon_vs_Konan-Shoubou_cb_3.avi	0	0	1024	768	Segment 3	17819	23910	6091					22843	1904-01-01 15:14:02																	19		Fixation	400	746	342					0
2.2.9999.9999	Loi	Loi20121109	Rec 01	2016-11-10	32022	1024 x 768	Tobii Fixation Filter	Exp4_Lennon_vs_Konan-Shoubou_cb_3.avi	0	0	1024	768	Segment 3	17819	23910	6091					22859	1904-01-01 15:14:02																	19		Fixation	400	746	342					0
2.2.9999.9999	Loi	Loi20121109	Rec 01	2016-11-10	32022	1024 x 768	Tobii Fixation Filter	Exp4_Lennon_vs_Konan-Shoubou_cb_3.avi	0	0	1024	768	Segment 3	17819	23910	6091					22876	1904-01-01 15:14:02																	19		Fixation	400	746	342					0
2.2.9999.9999	Loi	Loi20121109	Rec 01	2016-11-10	32022	1024 x 768	Tobii Fixation Filter	Exp4_Lennon_vs_Konan-Shoubou_cb_3.avi	0	0	1024	768	Segment 3	17819	23910	6091					22893	1904-01-01 15:14:02																	19		Fixation	400	746	342					0
2.2.9999.9999	Loi	Loi20121109	Rec 01	2016-11-10	32022	1024 x 768	Tobii Fixation Filter	Exp4_Lennon_vs_Konan-Shoubou_cb_3.avi	0	0	1024	768	Segment 3	17819	23910	6091					22909	1904-01-01 15:14:02																	19		Fixation	400	746	342					0
2.2.9999.9999	Loi	Loi20121109	Rec 01	2016-11-10	32022	1024 x 768	Tobii Fixation Filter	Exp4_Lennon_vs_Konan-Shoubou_cb_3.avi	0	0	1024	768	Segment 3	17819	23910	6091					22926	1904-01-01 15:14:02																	19		Fixation	400	746	342					0
2.2.9999.9999	Loi	Loi20121109	Rec 01	2016-11-10	32022	1024 x 768	Tobii Fixation Filter	Exp4_Lennon_vs_Konan-Shoubou_cb_3.avi	0	0	1024	768	Segment 3	17819	23910	6091					22943	1904-01-01 15:14:02																	19		Fixation	400	746	342					0
2.2.9999.9999	Loi	Loi20121109	Rec 01	2016-11-10	32022	1024 x 768	Tobii Fixation Filter	Exp4_Lennon_vs_Konan-Shoubou_cb_3.avi	0	0	1024	768	Segment 3	17819	23910	6091					22959	1904-01-01 15:14:02																	19		Fixation	400	746	342					0
2.2.9999.9999	Loi	Loi20121109	Rec 01	2016-11-10	32022	1024 x 768	Tobii Fixation Filter	Exp4_Lennon_vs_Konan-Shoubou_cb_3.avi	0	0	1024	768	Segment 3	17819	23910	6091					22976	1904-01-01 15:14:02																	19		Fixation	400	746	342					0
2.2.9999.9999	Loi	Loi20121109	Rec 01	2016-11-10	32022	1024 x 768	Tobii Fixation Filter	Exp4_Lennon_vs_Konan-Shoubou_cb_3.avi	0	0	1024	768	Segment 3	17819	23910	6091					22993	1904-01-01 15:14:02																	19		Fixation	400	746	342					0
2.2.9999.9999	Loi	Loi20121109	Rec 01	2016-11-10	32022	1024 x 768	Tobii Fixation Filter	Exp4_Lennon_vs_Konan-Shoubou_cb_3.avi	0	0	1024	768	Segment 3	17819	23910	6091					23009	1904-01-01 15:14:03																	19		Fixation	400	746	342					0
2.2.9999.9999	Loi	Loi20121109	Rec 01	2016-11-10	32022	1024 x 768	Tobii Fixation Filter	Exp4_Lennon_vs_Konan-Shoubou_cb_3.avi	0	0	1024	768	Segment 3	17819	23910	6091					23026	1904-01-01 15:14:03																	19		Fixation	400	746	342					0
2.2.9999.9999	Loi	Loi20121109	Rec 01	2016-11-10	32022	1024 x 768	Tobii Fixation Filter	Exp4_Lennon_vs_Konan-Shoubou_cb_3.avi	0	0	1024	768	Segment 3	17819	23910	6091					23043	1904-01-01 15:14:03																	19		Fixation	400	746	342					0
2.2.9999.9999	Loi	Loi20121109	Rec 01	2016-11-10	32022	1024 x 768	Tobii Fixation Filter	Exp4_Lennon_vs_Konan-Shoubou_cb_3.avi	0	0	1024	768	Segment 3	17819	23910	6091					23059	1904-01-01 15:14:03																	19		Fixation	400	746	342					0
2.2.9999.9999	Loi	Loi20121109	Rec 01	2016-11-10	32022	1024 x 768	Tobii Fixation Filter	Exp4_Lennon_vs_Konan-Shoubou_cb_3.avi	0	0	1024	768	Segment 3	17819	23910	6091					23076	1904-01-01 15:14:03																	19		Fixation	400	746	342					0
2.2.9999.9999	Loi	Loi20121109	Rec 01	2016-11-10	32022	1024 x 768	Tobii Fixation Filter	Exp4_Lennon_vs_Konan-Shoubou_cb_3.avi	0	0	1024	768	Segment 3	17819	23910	6091					23093	1904-01-01 15:14:03																	20		Fixation	350	257	354					1
2.2.9999.9999	Loi	Loi20121109	Rec 01	2016-11-10	32022	1024 x 768	Tobii Fixation Filter	Exp4_Lennon_vs_Konan-Shoubou_cb_3.avi	0	0	1024	768	Segment 3	17819	23910	6091					23109	1904-01-01 15:14:03																	20		Fixation	350	257	354					1
2.2.9999.9999	Loi	Loi20121109	Rec 01	2016-11-10	32022	1024 x 768	Tobii Fixation Filter	Exp4_Lennon_vs_Konan-Shoubou_cb_3.avi	0	0	1024	768	Segment 3	17819	23910	6091					23126	1904-01-01 15:14:03																	20		Fixation	350	257	354					1
2.2.9999.9999	Loi	Loi20121109	Rec 01	2016-11-10	32022	1024 x 768	Tobii Fixation Filter	Exp4_Lennon_vs_Konan-Shoubou_cb_3.avi	0	0	1024	768	Segment 3	17819	23910	6091					23143	1904-01-01 15:14:03																	20		Fixation	350	257	354					1
2.2.9999.9999	Loi	Loi20121109	Rec 01	2016-11-10	32022	1024 x 768	Tobii Fixation Filter	Exp4_Lennon_vs_Konan-Shoubou_cb_3.avi	0	0	1024	768	Segment 3	17819	23910	6091					23159	1904-01-01 15:14:03																	20		Fixation	350	257	354					1
2.2.9999.9999	Loi	Loi20121109	Rec 01	2016-11-10	32022	1024 x 768	Tobii Fixation Filter	Exp4_Lennon_vs_Konan-Shoubou_cb_3.avi	0	0	1024	768	Segment 3	17819	23910	6091					23176	1904-01-01 15:14:03																	20		Fixation	350	257	354					1
2.2.9999.9999	Loi	Loi20121109	Rec 01	2016-11-10	32022	1024 x 768	Tobii Fixation Filter	Exp4_Lennon_vs_Konan-Shoubou_cb_3.avi	0	0	1024	768	Segment 3	17819	23910	6091					23193	1904-01-01 15:14:03																	20		Fixation	350	257	354					1
2.2.9999.9999	Loi	Loi20121109	Rec 01	2016-11-10	32022	1024 x 768	Tobii Fixation Filter	Exp4_Lennon_vs_Konan-Shoubou_cb_3.avi	0	0	1024	768	Segment 3	17819	23910	6091					23209	1904-01-01 15:14:03																	20		Fixation	350	257	354					1
2.2.9999.9999	Loi	Loi20121109	Rec 01	2016-11-10	32022	1024 x 768	Tobii Fixation Filter	Exp4_Lennon_vs_Konan-Shoubou_cb_3.avi	0	0	1024	768	Segment 3	17819	23910	6091					23226	1904-01-01 15:14:03																	20		Fixation	350	257	354					1
2.2.9999.9999	Loi	Loi20121109	Rec 01	2016-11-10	32022	1024 x 768	Tobii Fixation Filter	Exp4_Lennon_vs_Konan-Shoubou_cb_3.avi	0	0	1024	768	Segment 3	17819	23910	6091					23243	1904-01-01 15:14:03																	20		Fixation	350	257	354					1
2.2.9999.9999	Loi	Loi20121109	Rec 01	2016-11-10	32022	1024 x 768	Tobii Fixation Filter	Exp4_Lennon_vs_Konan-Shoubou_cb_3.avi	0	0	1024	768	Segment 3	17819	23910	6091					23259	1904-01-01 15:14:03																	20		Fixation	350	257	354					1
2.2.9999.9999	Loi	Loi20121109	Rec 01	2016-11-10	32022	1024 x 768	Tobii Fixation Filter	Exp4_Lennon_vs_Konan-Shoubou_cb_3.avi	0	0	1024	768	Segment 3	17819	23910	6091					23276	1904-01-01 15:14:03																	20		Fixation	350	257	354					1
2.2.9999.9999	Loi	Loi20121109	Rec 01	2016-11-10	32022	1024 x 768	Tobii Fixation Filter	Exp4_Lennon_vs_Konan-Shoubou_cb_3.avi	0	0	1024	768	Segment 3	17819	23910	6091					23293	1904-01-01 15:14:03																	20		Fixation	350	257	354					1
2.2.9999.9999	Loi	Loi20121109	Rec 01	2016-11-10	32022	1024 x 768	Tobii Fixation Filter	Exp4_Lennon_vs_Konan-Shoubou_cb_3.avi	0	0	1024	768	Segment 3	17819	23910	6091					23309	1904-01-01 15:14:03																	20		Fixation	350	257	354					1
2.2.9999.9999	Loi	Loi20121109	Rec 01	2016-11-10	32022	1024 x 768	Tobii Fixation Filter	Exp4_Lennon_vs_Konan-Shoubou_cb_3.avi	0	0	1024	768	Segment 3	17819	23910	6091					23326	1904-01-01 15:14:03																	20		Fixation	350	257	354					1
2.2.9999.9999	Loi	Loi20121109	Rec 01	2016-11-10	32022	1024 x 768	Tobii Fixation Filter	Exp4_Lennon_vs_Konan-Shoubou_cb_3.avi	0	0	1024	768	Segment 3	17819	23910	6091					23343	1904-01-01 15:14:03																	20		Fixation	350	257	354					1
2.2.9999.9999	Loi	Loi20121109	Rec 01	2016-11-10	32022	1024 x 768	Tobii Fixation Filter	Exp4_Lennon_vs_Konan-Shoubou_cb_3.avi	0	0	1024	768	Segment 3	17819	23910	6091					23359	1904-01-01 15:14:03																	20		Fixation	350	257	354					1
2.2.9999.9999	Loi	Loi20121109	Rec 01	2016-11-10	32022	1024 x 768	Tobii Fixation Filter	Exp4_Lennon_vs_Konan-Shoubou_cb_3.avi	0	0	1024	768	Segment 3	17819	23910	6091					23376	1904-01-01 15:14:03																	20		Fixation	350	257	354					1
2.2.9999.9999	Loi	Loi20121109	Rec 01	2016-11-10	32022	1024 x 768	Tobii Fixation Filter	Exp4_Lennon_vs_Konan-Shoubou_cb_3.avi	0	0	1024	768	Segment 3	17819	23910	6091					23392	1904-01-01 15:14:03																	20		Fixation	350	257	354					1
2.2.9999.9999	Loi	Loi20121109	Rec 01	2016-11-10	32022	1024 x 768	Tobii Fixation Filter	Exp4_Lennon_vs_Konan-Shoubou_cb_3.avi	0	0	1024	768	Segment 3	17819	23910	6091					23409	1904-01-01 15:14:03																	20		Fixation	350	257	354					1
2.2.9999.9999	Loi	Loi20121109	Rec 01	2016-11-10	32022	1024 x 768	Tobii Fixation Filter	Exp4_Lennon_vs_Konan-Shoubou_cb_3.avi	0	0	1024	768	Segment 3	17819	23910	6091					23426	1904-01-01 15:14:03																	20		Fixation	350	257	354					1
2.2.9999.9999	Loi	Loi20121109	Rec 01	2016-11-10	32022	1024 x 768	Tobii Fixation Filter	Exp4_Lennon_vs_Konan-Shoubou_cb_3.avi	0	0	1024	768	Segment 3	17819	23910	6091					23442	1904-01-01 15:14:03																	21		Fixation	433	286	580					1
2.2.9999.9999	Loi	Loi20121109	Rec 01	2016-11-10	32022	1024 x 768	Tobii Fixation Filter	Exp4_Lennon_vs_Konan-Shoubou_cb_3.avi	0	0	1024	768	Segment 3	17819	23910	6091					23459	1904-01-01 15:14:03																	21		Fixation	433	286	580					1
2.2.9999.9999	Loi	Loi20121109	Rec 01	2016-11-10	32022	1024 x 768	Tobii Fixation Filter	Exp4_Lennon_vs_Konan-Shoubou_cb_3.avi	0	0	1024	768	Segment 3	17819	23910	6091					23476	1904-01-01 15:14:03																	21		Fixation	433	286	580					1
2.2.9999.9999	Loi	Loi20121109	Rec 01	2016-11-10	32022	1024 x 768	Tobii Fixation Filter	Exp4_Lennon_vs_Konan-Shoubou_cb_3.avi	0	0	1024	768	Segment 3	17819	23910	6091					23492	1904-01-01 15:14:03																	21		Fixation	433	286	580					1
2.2.9999.9999	Loi	Loi20121109	Rec 01	2016-11-10	32022	1024 x 768	Tobii Fixation Filter	Exp4_Lennon_vs_Konan-Shoubou_cb_3.avi	0	0	1024	768	Segment 3	17819	23910	6091					23509	1904-01-01 15:14:03																	21		Fixation	433	286	580					1
2.2.9999.9999	Loi	Loi20121109	Rec 01	2016-11-10	32022	1024 x 768	Tobii Fixation Filter	Exp4_Lennon_vs_Konan-Shoubou_cb_3.avi	0	0	1024	768	Segment 3	17819	23910	6091					23526	1904-01-01 15:14:03																	21		Fixation	433	286	580					1
2.2.9999.9999	Loi	Loi20121109	Rec 01	2016-11-10	32022	1024 x 768	Tobii Fixation Filter	Exp4_Lennon_vs_Konan-Shoubou_cb_3.avi	0	0	1024	768	Segment 3	17819	23910	6091					23542	1904-01-01 15:14:03																	21		Fixation	433	286	580					1
2.2.9999.9999	Loi	Loi20121109	Rec 01	2016-11-10	32022	1024 x 768	Tobii Fixation Filter	Exp4_Lennon_vs_Konan-Shoubou_cb_3.avi	0	0	1024	768	Segment 3	17819	23910	6091					23559	1904-01-01 15:14:03																	21		Fixation	433	286	580					1
2.2.9999.9999	Loi	Loi20121109	Rec 01	2016-11-10	32022	1024 x 768	Tobii Fixation Filter	Exp4_Lennon_vs_Konan-Shoubou_cb_3.avi	0	0	1024	768	Segment 3	17819	23910	6091					23576	1904-01-01 15:14:03																	21		Fixation	433	286	580					1
2.2.9999.9999	Loi	Loi20121109	Rec 01	2016-11-10	32022	1024 x 768	Tobii Fixation Filter	Exp4_Lennon_vs_Konan-Shoubou_cb_3.avi	0	0	1024	768	Segment 3	17819	23910	6091					23592	1904-01-01 15:14:03																	21		Fixation	433	286	580					1
2.2.9999.9999	Loi	Loi20121109	Rec 01	2016-11-10	32022	1024 x 768	Tobii Fixation Filter	Exp4_Lennon_vs_Konan-Shoubou_cb_3.avi	0	0	1024	768	Segment 3	17819	23910	6091					23609	1904-01-01 15:14:03																	21		Fixation	433	286	580					1
2.2.9999.9999	Loi	Loi20121109	Rec 01	2016-11-10	32022	1024 x 768	Tobii Fixation Filter	Exp4_Lennon_vs_Konan-Shoubou_cb_3.avi	0	0	1024	768	Segment 3	17819	23910	6091					23626	1904-01-01 15:14:03																	21		Fixation	433	286	580					1
2.2.9999.9999	Loi	Loi20121109	Rec 01	2016-11-10	32022	1024 x 768	Tobii Fixation Filter	Exp4_Lennon_vs_Konan-Shoubou_cb_3.avi	0	0	1024	768	Segment 3	17819	23910	6091					23642	1904-01-01 15:14:03																	21		Fixation	433	286	580					1
2.2.9999.9999	Loi	Loi20121109	Rec 01	2016-11-10	32022	1024 x 768	Tobii Fixation Filter	Exp4_Lennon_vs_Konan-Shoubou_cb_3.avi	0	0	1024	768	Segment 3	17819	23910	6091					23659	1904-01-01 15:14:03																	21		Fixation	433	286	580					1
2.2.9999.9999	Loi	Loi20121109	Rec 01	2016-11-10	32022	1024 x 768	Tobii Fixation Filter	Exp4_Lennon_vs_Konan-Shoubou_cb_3.avi	0	0	1024	768	Segment 3	17819	23910	6091					23676	1904-01-01 15:14:03																	21		Fixation	433	286	580					1
2.2.9999.9999	Loi	Loi20121109	Rec 01	2016-11-10	32022	1024 x 768	Tobii Fixation Filter	Exp4_Lennon_vs_Konan-Shoubou_cb_3.avi	0	0	1024	768	Segment 3	17819	23910	6091					23692	1904-01-01 15:14:03																	21		Fixation	433	286	580					1
2.2.9999.9999	Loi	Loi20121109	Rec 01	2016-11-10	32022	1024 x 768	Tobii Fixation Filter	Exp4_Lennon_vs_Konan-Shoubou_cb_3.avi	0	0	1024	768	Segment 3	17819	23910	6091					23709	1904-01-01 15:14:03																	21		Fixation	433	286	580					1
2.2.9999.9999	Loi	Loi20121109	Rec 01	2016-11-10	32022	1024 x 768	Tobii Fixation Filter	Exp4_Lennon_vs_Konan-Shoubou_cb_3.avi	0	0	1024	768	Segment 3	17819	23910	6091					23726	1904-01-01 15:14:03																	21		Fixation	433	286	580					1
2.2.9999.9999	Loi	Loi20121109	Rec 01	2016-11-10	32022	1024 x 768	Tobii Fixation Filter	Exp4_Lennon_vs_Konan-Shoubou_cb_3.avi	0	0	1024	768	Segment 3	17819	23910	6091					23742	1904-01-01 15:14:03																	21		Fixation	433	286	580					1
2.2.9999.9999	Loi	Loi20121109	Rec 01	2016-11-10	32022	1024 x 768	Tobii Fixation Filter	Exp4_Lennon_vs_Konan-Shoubou_cb_3.avi	0	0	1024	768	Segment 3	17819	23910	6091					23759	1904-01-01 15:14:03																	21		Fixation	433	286	580					1
2.2.9999.9999	Loi	Loi20121109	Rec 01	2016-11-10	32022	1024 x 768	Tobii Fixation Filter	Exp4_Lennon_vs_Konan-Shoubou_cb_3.avi	0	0	1024	768	Segment 3	17819	23910	6091					23775	1904-01-01 15:14:03																	21		Fixation	433	286	580					1
2.2.9999.9999	Loi	Loi20121109	Rec 01	2016-11-10	32022	1024 x 768	Tobii Fixation Filter	Exp4_Lennon_vs_Konan-Shoubou_cb_3.avi	0	0	1024	768	Segment 3	17819	23910	6091					23792	1904-01-01 15:14:03																	21		Fixation	433	286	580					1
2.2.9999.9999	Loi	Loi20121109	Rec 01	2016-11-10	32022	1024 x 768	Tobii Fixation Filter	Exp4_Lennon_vs_Konan-Shoubou_cb_3.avi	0	0	1024	768	Segment 3	17819	23910	6091					23809	1904-01-01 15:14:03																	21		Fixation	433	286	580					1
2.2.9999.9999	Loi	Loi20121109	Rec 01	2016-11-10	32022	1024 x 768	Tobii Fixation Filter	Exp4_Lennon_vs_Konan-Shoubou_cb_3.avi	0	0	1024	768	Segment 3	17819	23910	6091					23825	1904-01-01 15:14:03																	21		Fixation	433	286	580					1
2.2.9999.9999	Loi	Loi20121109	Rec 01	2016-11-10	32022	1024 x 768	Tobii Fixation Filter	Exp4_Lennon_vs_Konan-Shoubou_cb_3.avi	0	0	1024	768	Segment 3	17819	23910	6091					23842	1904-01-01 15:14:03																	21		Fixation	433	286	580					1
2.2.9999.9999	Loi	Loi20121109	Rec 01	2016-11-10	32022	1024 x 768	Tobii Fixation Filter	Exp4_Lennon_vs_Konan-Shoubou_cb_3.avi	0	0	1024	768	Segment 3	17819	23910	6091					23859	1904-01-01 15:14:03																	21		Fixation	433	286	580					1
2.2.9999.9999	Loi	Loi20121109	Rec 01	2016-11-10	32022	1024 x 768	Tobii Fixation Filter	Exp4_Lennon_vs_Konan-Shoubou_cb_3.avi	0	0	1024	768	Segment 3	17819	23910	6091					23875	1904-01-01 15:14:03																			Unclassified	116							0
2.2.9999.9999	Loi	Loi20121109	Rec 01	2016-11-10	32022	1024 x 768	Tobii Fixation Filter	Exp4_Lennon_vs_Konan-Shoubou_cb_3.avi	0	0	1024	768	Segment 3	17819	23910	6091					23892	1904-01-01 15:14:03																			Unclassified	116							0
2.2.9999.9999	Loi	Loi20121109	Rec 01	2016-11-10	32022	1024 x 768	Tobii Fixation Filter	Exp4_Lennon_vs_Konan-Shoubou_cb_3.avi	0	0	1024	768	Segment 3	17819	23910	6091					23909	1904-01-01 15:14:03																			Unclassified	116							0
2.2.9999.9999	Loi	Loi20121109	Rec 01	2016-11-10	32022	1024 x 768	Tobii Fixation Filter	Exp4_Lennon_vs_Konan-Shoubou_cb_3.avi	0	0	1024	768	Segment 3	17819	23910	6091					23910	1904-01-01 15:14:03										2	MovieEnd	Exp4_Lennon_vs_Konan-Shoubou_cb_3.avi							Unclassified	116
2.2.9999.9999	Loi	Loi20121109	Rec 01	2016-11-10	32022	1024 x 768	Tobii Fixation Filter	Exp3_Konan_vs_Roy-Lennon_3.avi	0	0	1024	768	Segment 4	25967	32022	6055					25967	1904-01-01 15:14:05										1	MovieStart	Exp3_Konan_vs_Roy-Lennon_3.avi					1		Fixation	1033	508	450
2.2.9999.9999	Loi	Loi20121109	Rec 01	2016-11-10	32022	1024 x 768	Tobii Fixation Filter	Exp3_Konan_vs_Roy-Lennon_3.avi	0	0	1024	768	Segment 4	25967	32022	6055					25974	1904-01-01 15:14:05																	1		Fixation	1033	508	450
2.2.9999.9999	Loi	Loi20121109	Rec 01	2016-11-10	32022	1024 x 768	Tobii Fixation Filter	Exp3_Konan_vs_Roy-Lennon_3.avi	0	0	1024	768	Segment 4	25967	32022	6055					25991	1904-01-01 15:14:05																	1		Fixation	1033	508	450
2.2.9999.9999	Loi	Loi20121109	Rec 01	2016-11-10	32022	1024 x 768	Tobii Fixation Filter	Exp3_Konan_vs_Roy-Lennon_3.avi	0	0	1024	768	Segment 4	25967	32022	6055					26007	1904-01-01 15:14:06																	1		Fixation	1033	508	450
2.2.9999.9999	Loi	Loi20121109	Rec 01	2016-11-10	32022	1024 x 768	Tobii Fixation Filter	Exp3_Konan_vs_Roy-Lennon_3.avi	0	0	1024	768	Segment 4	25967	32022	6055					26024	1904-01-01 15:14:06																	1		Fixation	1033	508	450
2.2.9999.9999	Loi	Loi20121109	Rec 01	2016-11-10	32022	1024 x 768	Tobii Fixation Filter	Exp3_Konan_vs_Roy-Lennon_3.avi	0	0	1024	768	Segment 4	25967	32022	6055					26041	1904-01-01 15:14:06																	1		Fixation	1033	508	450
2.2.9999.9999	Loi	Loi20121109	Rec 01	2016-11-10	32022	1024 x 768	Tobii Fixation Filter	Exp3_Konan_vs_Roy-Lennon_3.avi	0	0	1024	768	Segment 4	25967	32022	6055					26057	1904-01-01 15:14:06																	1		Fixation	1033	508	450
2.2.9999.9999	Loi	Loi20121109	Rec 01	2016-11-10	32022	1024 x 768	Tobii Fixation Filter	Exp3_Konan_vs_Roy-Lennon_3.avi	0	0	1024	768	Segment 4	25967	32022	6055					26074	1904-01-01 15:14:06																	1		Fixation	1033	508	450
2.2.9999.9999	Loi	Loi20121109	Rec 01	2016-11-10	32022	1024 x 768	Tobii Fixation Filter	Exp3_Konan_vs_Roy-Lennon_3.avi	0	0	1024	768	Segment 4	25967	32022	6055					26091	1904-01-01 15:14:06																	1		Fixation	1033	508	450
2.2.9999.9999	Loi	Loi20121109	Rec 01	2016-11-10	32022	1024 x 768	Tobii Fixation Filter	Exp3_Konan_vs_Roy-Lennon_3.avi	0	0	1024	768	Segment 4	25967	32022	6055					26107	1904-01-01 15:14:06																	1		Fixation	1033	508	450
2.2.9999.9999	Loi	Loi20121109	Rec 01	2016-11-10	32022	1024 x 768	Tobii Fixation Filter	Exp3_Konan_vs_Roy-Lennon_3.avi	0	0	1024	768	Segment 4	25967	32022	6055					26124	1904-01-01 15:14:06																	1		Fixation	1033	508	450
2.2.9999.9999	Loi	Loi20121109	Rec 01	2016-11-10	32022	1024 x 768	Tobii Fixation Filter	Exp3_Konan_vs_Roy-Lennon_3.avi	0	0	1024	768	Segment 4	25967	32022	6055					26141	1904-01-01 15:14:06																	1		Fixation	1033	508	450
2.2.9999.9999	Loi	Loi20121109	Rec 01	2016-11-10	32022	1024 x 768	Tobii Fixation Filter	Exp3_Konan_vs_Roy-Lennon_3.avi	0	0	1024	768	Segment 4	25967	32022	6055					26157	1904-01-01 15:14:06																	1		Fixation	1033	508	450
2.2.9999.9999	Loi	Loi20121109	Rec 01	2016-11-10	32022	1024 x 768	Tobii Fixation Filter	Exp3_Konan_vs_Roy-Lennon_3.avi	0	0	1024	768	Segment 4	25967	32022	6055					26174	1904-01-01 15:14:06																	1		Fixation	1033	508	450
2.2.9999.9999	Loi	Loi20121109	Rec 01	2016-11-10	32022	1024 x 768	Tobii Fixation Filter	Exp3_Konan_vs_Roy-Lennon_3.avi	0	0	1024	768	Segment 4	25967	32022	6055					26191	1904-01-01 15:14:06																	1		Fixation	1033	508	450
2.2.9999.9999	Loi	Loi20121109	Rec 01	2016-11-10	32022	1024 x 768	Tobii Fixation Filter	Exp3_Konan_vs_Roy-Lennon_3.avi	0	0	1024	768	Segment 4	25967	32022	6055					26207	1904-01-01 15:14:06																	2		Fixation	250	755	490
2.2.9999.9999	Loi	Loi20121109	Rec 01	2016-11-10	32022	1024 x 768	Tobii Fixation Filter	Exp3_Konan_vs_Roy-Lennon_3.avi	0	0	1024	768	Segment 4	25967	32022	6055					26224	1904-01-01 15:14:06																	2		Fixation	250	755	490
2.2.9999.9999	Loi	Loi20121109	Rec 01	2016-11-10	32022	1024 x 768	Tobii Fixation Filter	Exp3_Konan_vs_Roy-Lennon_3.avi	0	0	1024	768	Segment 4	25967	32022	6055					26241	1904-01-01 15:14:06																	2		Fixation	250	755	490
2.2.9999.9999	Loi	Loi20121109	Rec 01	2016-11-10	32022	1024 x 768	Tobii Fixation Filter	Exp3_Konan_vs_Roy-Lennon_3.avi	0	0	1024	768	Segment 4	25967	32022	6055					26257	1904-01-01 15:14:06																	2		Fixation	250	755	490
2.2.9999.9999	Loi	Loi20121109	Rec 01	2016-11-10	32022	1024 x 768	Tobii Fixation Filter	Exp3_Konan_vs_Roy-Lennon_3.avi	0	0	1024	768	Segment 4	25967	32022	6055					26274	1904-01-01 15:14:06																	2		Fixation	250	755	490
2.2.9999.9999	Loi	Loi20121109	Rec 01	2016-11-10	32022	1024 x 768	Tobii Fixation Filter	Exp3_Konan_vs_Roy-Lennon_3.avi	0	0	1024	768	Segment 4	25967	32022	6055					26291	1904-01-01 15:14:06																	2		Fixation	250	755	490
2.2.9999.9999	Loi	Loi20121109	Rec 01	2016-11-10	32022	1024 x 768	Tobii Fixation Filter	Exp3_Konan_vs_Roy-Lennon_3.avi	0	0	1024	768	Segment 4	25967	32022	6055					26307	1904-01-01 15:14:06																	2		Fixation	250	755	490
2.2.9999.9999	Loi	Loi20121109	Rec 01	2016-11-10	32022	1024 x 768	Tobii Fixation Filter	Exp3_Konan_vs_Roy-Lennon_3.avi	0	0	1024	768	Segment 4	25967	32022	6055					26324	1904-01-01 15:14:06																	2		Fixation	250	755	490
2.2.9999.9999	Loi	Loi20121109	Rec 01	2016-11-10	32022	1024 x 768	Tobii Fixation Filter	Exp3_Konan_vs_Roy-Lennon_3.avi	0	0	1024	768	Segment 4	25967	32022	6055					26341	1904-01-01 15:14:06																	2		Fixation	250	755	490
2.2.9999.9999	Loi	Loi20121109	Rec 01	2016-11-10	32022	1024 x 768	Tobii Fixation Filter	Exp3_Konan_vs_Roy-Lennon_3.avi	0	0	1024	768	Segment 4	25967	32022	6055					26357	1904-01-01 15:14:06																	2		Fixation	250	755	490
2.2.9999.9999	Loi	Loi20121109	Rec 01	2016-11-10	32022	1024 x 768	Tobii Fixation Filter	Exp3_Konan_vs_Roy-Lennon_3.avi	0	0	1024	768	Segment 4	25967	32022	6055					26374	1904-01-01 15:14:06																	2		Fixation	250	755	490
2.2.9999.9999	Loi	Loi20121109	Rec 01	2016-11-10	32022	1024 x 768	Tobii Fixation Filter	Exp3_Konan_vs_Roy-Lennon_3.avi	0	0	1024	768	Segment 4	25967	32022	6055					26390	1904-01-01 15:14:06																	2		Fixation	250	755	490
2.2.9999.9999	Loi	Loi20121109	Rec 01	2016-11-10	32022	1024 x 768	Tobii Fixation Filter	Exp3_Konan_vs_Roy-Lennon_3.avi	0	0	1024	768	Segment 4	25967	32022	6055					26407	1904-01-01 15:14:06																	2		Fixation	250	755	490
2.2.9999.9999	Loi	Loi20121109	Rec 01	2016-11-10	32022	1024 x 768	Tobii Fixation Filter	Exp3_Konan_vs_Roy-Lennon_3.avi	0	0	1024	768	Segment 4	25967	32022	6055					26424	1904-01-01 15:14:06																	2		Fixation	250	755	490
2.2.9999.9999	Loi	Loi20121109	Rec 01	2016-11-10	32022	1024 x 768	Tobii Fixation Filter	Exp3_Konan_vs_Roy-Lennon_3.avi	0	0	1024	768	Segment 4	25967	32022	6055					26440	1904-01-01 15:14:06																	2		Fixation	250	755	490
2.2.9999.9999	Loi	Loi20121109	Rec 01	2016-11-10	32022	1024 x 768	Tobii Fixation Filter	Exp3_Konan_vs_Roy-Lennon_3.avi	0	0	1024	768	Segment 4	25967	32022	6055					26457	1904-01-01 15:14:06																	3		Fixation	200	678	148
2.2.9999.9999	Loi	Loi20121109	Rec 01	2016-11-10	32022	1024 x 768	Tobii Fixation Filter	Exp3_Konan_vs_Roy-Lennon_3.avi	0	0	1024	768	Segment 4	25967	32022	6055					26474	1904-01-01 15:14:06																	3		Fixation	200	678	148
2.2.9999.9999	Loi	Loi20121109	Rec 01	2016-11-10	32022	1024 x 768	Tobii Fixation Filter	Exp3_Konan_vs_Roy-Lennon_3.avi	0	0	1024	768	Segment 4	25967	32022	6055					26490	1904-01-01 15:14:06																	3		Fixation	200	678	148
2.2.9999.9999	Loi	Loi20121109	Rec 01	2016-11-10	32022	1024 x 768	Tobii Fixation Filter	Exp3_Konan_vs_Roy-Lennon_3.avi	0	0	1024	768	Segment 4	25967	32022	6055					26507	1904-01-01 15:14:06																	3		Fixation	200	678	148
2.2.9999.9999	Loi	Loi20121109	Rec 01	2016-11-10	32022	1024 x 768	Tobii Fixation Filter	Exp3_Konan_vs_Roy-Lennon_3.avi	0	0	1024	768	Segment 4	25967	32022	6055					26524	1904-01-01 15:14:06																	3		Fixation	200	678	148
2.2.9999.9999	Loi	Loi20121109	Rec 01	2016-11-10	32022	1024 x 768	Tobii Fixation Filter	Exp3_Konan_vs_Roy-Lennon_3.avi	0	0	1024	768	Segment 4	25967	32022	6055					26540	1904-01-01 15:14:06																	3		Fixation	200	678	148
2.2.9999.9999	Loi	Loi20121109	Rec 01	2016-11-10	32022	1024 x 768	Tobii Fixation Filter	Exp3_Konan_vs_Roy-Lennon_3.avi	0	0	1024	768	Segment 4	25967	32022	6055					26557	1904-01-01 15:14:06																	3		Fixation	200	678	148
2.2.9999.9999	Loi	Loi20121109	Rec 01	2016-11-10	32022	1024 x 768	Tobii Fixation Filter	Exp3_Konan_vs_Roy-Lennon_3.avi	0	0	1024	768	Segment 4	25967	32022	6055					26574	1904-01-01 15:14:06																	3		Fixation	200	678	148
2.2.9999.9999	Loi	Loi20121109	Rec 01	2016-11-10	32022	1024 x 768	Tobii Fixation Filter	Exp3_Konan_vs_Roy-Lennon_3.avi	0	0	1024	768	Segment 4	25967	32022	6055					26590	1904-01-01 15:14:06																	3		Fixation	200	678	148
2.2.9999.9999	Loi	Loi20121109	Rec 01	2016-11-10	32022	1024 x 768	Tobii Fixation Filter	Exp3_Konan_vs_Roy-Lennon_3.avi	0	0	1024	768	Segment 4	25967	32022	6055					26607	1904-01-01 15:14:06																	3		Fixation	200	678	148
2.2.9999.9999	Loi	Loi20121109	Rec 01	2016-11-10	32022	1024 x 768	Tobii Fixation Filter	Exp3_Konan_vs_Roy-Lennon_3.avi	0	0	1024	768	Segment 4	25967	32022	6055					26624	1904-01-01 15:14:06																	3		Fixation	200	678	148
2.2.9999.9999	Loi	Loi20121109	Rec 01	2016-11-10	32022	1024 x 768	Tobii Fixation Filter	Exp3_Konan_vs_Roy-Lennon_3.avi	0	0	1024	768	Segment 4	25967	32022	6055					26640	1904-01-01 15:14:06																	3		Fixation	200	678	148
2.2.9999.9999	Loi	Loi20121109	Rec 01	2016-11-10	32022	1024 x 768	Tobii Fixation Filter	Exp3_Konan_vs_Roy-Lennon_3.avi	0	0	1024	768	Segment 4	25967	32022	6055					26657	1904-01-01 15:14:06																	4		Fixation	416	764	455
2.2.9999.9999	Loi	Loi20121109	Rec 01	2016-11-10	32022	1024 x 768	Tobii Fixation Filter	Exp3_Konan_vs_Roy-Lennon_3.avi	0	0	1024	768	Segment 4	25967	32022	6055					26674	1904-01-01 15:14:06																	4		Fixation	416	764	455
2.2.9999.9999	Loi	Loi20121109	Rec 01	2016-11-10	32022	1024 x 768	Tobii Fixation Filter	Exp3_Konan_vs_Roy-Lennon_3.avi	0	0	1024	768	Segment 4	25967	32022	6055					26690	1904-01-01 15:14:06																	4		Fixation	416	764	455
2.2.9999.9999	Loi	Loi20121109	Rec 01	2016-11-10	32022	1024 x 768	Tobii Fixation Filter	Exp3_Konan_vs_Roy-Lennon_3.avi	0	0	1024	768	Segment 4	25967	32022	6055					26707	1904-01-01 15:14:06																	4		Fixation	416	764	455
2.2.9999.9999	Loi	Loi20121109	Rec 01	2016-11-10	32022	1024 x 768	Tobii Fixation Filter	Exp3_Konan_vs_Roy-Lennon_3.avi	0	0	1024	768	Segment 4	25967	32022	6055					26724	1904-01-01 15:14:06																	4		Fixation	416	764	455
2.2.9999.9999	Loi	Loi20121109	Rec 01	2016-11-10	32022	1024 x 768	Tobii Fixation Filter	Exp3_Konan_vs_Roy-Lennon_3.avi	0	0	1024	768	Segment 4	25967	32022	6055					26740	1904-01-01 15:14:06																	4		Fixation	416	764	455
2.2.9999.9999	Loi	Loi20121109	Rec 01	2016-11-10	32022	1024 x 768	Tobii Fixation Filter	Exp3_Konan_vs_Roy-Lennon_3.avi	0	0	1024	768	Segment 4	25967	32022	6055					26757	1904-01-01 15:14:06																	4		Fixation	416	764	455
2.2.9999.9999	Loi	Loi20121109	Rec 01	2016-11-10	32022	1024 x 768	Tobii Fixation Filter	Exp3_Konan_vs_Roy-Lennon_3.avi	0	0	1024	768	Segment 4	25967	32022	6055					26774	1904-01-01 15:14:06																	4		Fixation	416	764	455
2.2.9999.9999	Loi	Loi20121109	Rec 01	2016-11-10	32022	1024 x 768	Tobii Fixation Filter	Exp3_Konan_vs_Roy-Lennon_3.avi	0	0	1024	768	Segment 4	25967	32022	6055					26790	1904-01-01 15:14:06																	4		Fixation	416	764	455
2.2.9999.9999	Loi	Loi20121109	Rec 01	2016-11-10	32022	1024 x 768	Tobii Fixation Filter	Exp3_Konan_vs_Roy-Lennon_3.avi	0	0	1024	768	Segment 4	25967	32022	6055					26807	1904-01-01 15:14:06																	4		Fixation	416	764	455
2.2.9999.9999	Loi	Loi20121109	Rec 01	2016-11-10	32022	1024 x 768	Tobii Fixation Filter	Exp3_Konan_vs_Roy-Lennon_3.avi	0	0	1024	768	Segment 4	25967	32022	6055					26824	1904-01-01 15:14:06																	4		Fixation	416	764	455
2.2.9999.9999	Loi	Loi20121109	Rec 01	2016-11-10	32022	1024 x 768	Tobii Fixation Filter	Exp3_Konan_vs_Roy-Lennon_3.avi	0	0	1024	768	Segment 4	25967	32022	6055					26840	1904-01-01 15:14:06																	4		Fixation	416	764	455
2.2.9999.9999	Loi	Loi20121109	Rec 01	2016-11-10	32022	1024 x 768	Tobii Fixation Filter	Exp3_Konan_vs_Roy-Lennon_3.avi	0	0	1024	768	Segment 4	25967	32022	6055					26857	1904-01-01 15:14:06																	4		Fixation	416	764	455
2.2.9999.9999	Loi	Loi20121109	Rec 01	2016-11-10	32022	1024 x 768	Tobii Fixation Filter	Exp3_Konan_vs_Roy-Lennon_3.avi	0	0	1024	768	Segment 4	25967	32022	6055					26874	1904-01-01 15:14:06																	4		Fixation	416	764	455
2.2.9999.9999	Loi	Loi20121109	Rec 01	2016-11-10	32022	1024 x 768	Tobii Fixation Filter	Exp3_Konan_vs_Roy-Lennon_3.avi	0	0	1024	768	Segment 4	25967	32022	6055					26890	1904-01-01 15:14:06																	4		Fixation	416	764	455
2.2.9999.9999	Loi	Loi20121109	Rec 01	2016-11-10	32022	1024 x 768	Tobii Fixation Filter	Exp3_Konan_vs_Roy-Lennon_3.avi	0	0	1024	768	Segment 4	25967	32022	6055					26907	1904-01-01 15:14:06																	4		Fixation	416	764	455
2.2.9999.9999	Loi	Loi20121109	Rec 01	2016-11-10	32022	1024 x 768	Tobii Fixation Filter	Exp3_Konan_vs_Roy-Lennon_3.avi	0	0	1024	768	Segment 4	25967	32022	6055					26923	1904-01-01 15:14:06																	4		Fixation	416	764	455
2.2.9999.9999	Loi	Loi20121109	Rec 01	2016-11-10	32022	1024 x 768	Tobii Fixation Filter	Exp3_Konan_vs_Roy-Lennon_3.avi	0	0	1024	768	Segment 4	25967	32022	6055					26940	1904-01-01 15:14:06																	4		Fixation	416	764	455
2.2.9999.9999	Loi	Loi20121109	Rec 01	2016-11-10	32022	1024 x 768	Tobii Fixation Filter	Exp3_Konan_vs_Roy-Lennon_3.avi	0	0	1024	768	Segment 4	25967	32022	6055					26957	1904-01-01 15:14:06																	4		Fixation	416	764	455
2.2.9999.9999	Loi	Loi20121109	Rec 01	2016-11-10	32022	1024 x 768	Tobii Fixation Filter	Exp3_Konan_vs_Roy-Lennon_3.avi	0	0	1024	768	Segment 4	25967	32022	6055					26973	1904-01-01 15:14:06																	4		Fixation	416	764	455
2.2.9999.9999	Loi	Loi20121109	Rec 01	2016-11-10	32022	1024 x 768	Tobii Fixation Filter	Exp3_Konan_vs_Roy-Lennon_3.avi	0	0	1024	768	Segment 4	25967	32022	6055					26990	1904-01-01 15:14:06																	4		Fixation	416	764	455
2.2.9999.9999	Loi	Loi20121109	Rec 01	2016-11-10	32022	1024 x 768	Tobii Fixation Filter	Exp3_Konan_vs_Roy-Lennon_3.avi	0	0	1024	768	Segment 4	25967	32022	6055					27007	1904-01-01 15:14:07																	4		Fixation	416	764	455
2.2.9999.9999	Loi	Loi20121109	Rec 01	2016-11-10	32022	1024 x 768	Tobii Fixation Filter	Exp3_Konan_vs_Roy-Lennon_3.avi	0	0	1024	768	Segment 4	25967	32022	6055					27023	1904-01-01 15:14:07																	4		Fixation	416	764	455
2.2.9999.9999	Loi	Loi20121109	Rec 01	2016-11-10	32022	1024 x 768	Tobii Fixation Filter	Exp3_Konan_vs_Roy-Lennon_3.avi	0	0	1024	768	Segment 4	25967	32022	6055					27040	1904-01-01 15:14:07																	4		Fixation	416	764	455
2.2.9999.9999	Loi	Loi20121109	Rec 01	2016-11-10	32022	1024 x 768	Tobii Fixation Filter	Exp3_Konan_vs_Roy-Lennon_3.avi	0	0	1024	768	Segment 4	25967	32022	6055					27057	1904-01-01 15:14:07																	4		Fixation	416	764	455
2.2.9999.9999	Loi	Loi20121109	Rec 01	2016-11-10	32022	1024 x 768	Tobii Fixation Filter	Exp3_Konan_vs_Roy-Lennon_3.avi	0	0	1024	768	Segment 4	25967	32022	6055					27073	1904-01-01 15:14:07																	5		Fixation	117	277	484
2.2.9999.9999	Loi	Loi20121109	Rec 01	2016-11-10	32022	1024 x 768	Tobii Fixation Filter	Exp3_Konan_vs_Roy-Lennon_3.avi	0	0	1024	768	Segment 4	25967	32022	6055					27090	1904-01-01 15:14:07																	5		Fixation	117	277	484
2.2.9999.9999	Loi	Loi20121109	Rec 01	2016-11-10	32022	1024 x 768	Tobii Fixation Filter	Exp3_Konan_vs_Roy-Lennon_3.avi	0	0	1024	768	Segment 4	25967	32022	6055					27107	1904-01-01 15:14:07																	5		Fixation	117	277	484
2.2.9999.9999	Loi	Loi20121109	Rec 01	2016-11-10	32022	1024 x 768	Tobii Fixation Filter	Exp3_Konan_vs_Roy-Lennon_3.avi	0	0	1024	768	Segment 4	25967	32022	6055					27123	1904-01-01 15:14:07																	5		Fixation	117	277	484
2.2.9999.9999	Loi	Loi20121109	Rec 01	2016-11-10	32022	1024 x 768	Tobii Fixation Filter	Exp3_Konan_vs_Roy-Lennon_3.avi	0	0	1024	768	Segment 4	25967	32022	6055					27140	1904-01-01 15:14:07																	5		Fixation	117	277	484
2.2.9999.9999	Loi	Loi20121109	Rec 01	2016-11-10	32022	1024 x 768	Tobii Fixation Filter	Exp3_Konan_vs_Roy-Lennon_3.avi	0	0	1024	768	Segment 4	25967	32022	6055					27157	1904-01-01 15:14:07																	5		Fixation	117	277	484
2.2.9999.9999	Loi	Loi20121109	Rec 01	2016-11-10	32022	1024 x 768	Tobii Fixation Filter	Exp3_Konan_vs_Roy-Lennon_3.avi	0	0	1024	768	Segment 4	25967	32022	6055					27173	1904-01-01 15:14:07																	5		Fixation	117	277	484
2.2.9999.9999	Loi	Loi20121109	Rec 01	2016-11-10	32022	1024 x 768	Tobii Fixation Filter	Exp3_Konan_vs_Roy-Lennon_3.avi	0	0	1024	768	Segment 4	25967	32022	6055					27190	1904-01-01 15:14:07																	6		Fixation	766	292	523
2.2.9999.9999	Loi	Loi20121109	Rec 01	2016-11-10	32022	1024 x 768	Tobii Fixation Filter	Exp3_Konan_vs_Roy-Lennon_3.avi	0	0	1024	768	Segment 4	25967	32022	6055					27207	1904-01-01 15:14:07																	6		Fixation	766	292	523
2.2.9999.9999	Loi	Loi20121109	Rec 01	2016-11-10	32022	1024 x 768	Tobii Fixation Filter	Exp3_Konan_vs_Roy-Lennon_3.avi	0	0	1024	768	Segment 4	25967	32022	6055					27223	1904-01-01 15:14:07																	6		Fixation	766	292	523
2.2.9999.9999	Loi	Loi20121109	Rec 01	2016-11-10	32022	1024 x 768	Tobii Fixation Filter	Exp3_Konan_vs_Roy-Lennon_3.avi	0	0	1024	768	Segment 4	25967	32022	6055					27240	1904-01-01 15:14:07																	6		Fixation	766	292	523
2.2.9999.9999	Loi	Loi20121109	Rec 01	2016-11-10	32022	1024 x 768	Tobii Fixation Filter	Exp3_Konan_vs_Roy-Lennon_3.avi	0	0	1024	768	Segment 4	25967	32022	6055					27256	1904-01-01 15:14:07																	6		Fixation	766	292	523
2.2.9999.9999	Loi	Loi20121109	Rec 01	2016-11-10	32022	1024 x 768	Tobii Fixation Filter	Exp3_Konan_vs_Roy-Lennon_3.avi	0	0	1024	768	Segment 4	25967	32022	6055					27273	1904-01-01 15:14:07																	6		Fixation	766	292	523
2.2.9999.9999	Loi	Loi20121109	Rec 01	2016-11-10	32022	1024 x 768	Tobii Fixation Filter	Exp3_Konan_vs_Roy-Lennon_3.avi	0	0	1024	768	Segment 4	25967	32022	6055					27290	1904-01-01 15:14:07																	6		Fixation	766	292	523
2.2.9999.9999	Loi	Loi20121109	Rec 01	2016-11-10	32022	1024 x 768	Tobii Fixation Filter	Exp3_Konan_vs_Roy-Lennon_3.avi	0	0	1024	768	Segment 4	25967	32022	6055					27306	1904-01-01 15:14:07																	6		Fixation	766	292	523
2.2.9999.9999	Loi	Loi20121109	Rec 01	2016-11-10	32022	1024 x 768	Tobii Fixation Filter	Exp3_Konan_vs_Roy-Lennon_3.avi	0	0	1024	768	Segment 4	25967	32022	6055					27323	1904-01-01 15:14:07																	6		Fixation	766	292	523
2.2.9999.9999	Loi	Loi20121109	Rec 01	2016-11-10	32022	1024 x 768	Tobii Fixation Filter	Exp3_Konan_vs_Roy-Lennon_3.avi	0	0	1024	768	Segment 4	25967	32022	6055					27340	1904-01-01 15:14:07																	6		Fixation	766	292	523
2.2.9999.9999	Loi	Loi20121109	Rec 01	2016-11-10	32022	1024 x 768	Tobii Fixation Filter	Exp3_Konan_vs_Roy-Lennon_3.avi	0	0	1024	768	Segment 4	25967	32022	6055					27356	1904-01-01 15:14:07																	6		Fixation	766	292	523
2.2.9999.9999	Loi	Loi20121109	Rec 01	2016-11-10	32022	1024 x 768	Tobii Fixation Filter	Exp3_Konan_vs_Roy-Lennon_3.avi	0	0	1024	768	Segment 4	25967	32022	6055					27373	1904-01-01 15:14:07																	6		Fixation	766	292	523
2.2.9999.9999	Loi	Loi20121109	Rec 01	2016-11-10	32022	1024 x 768	Tobii Fixation Filter	Exp3_Konan_vs_Roy-Lennon_3.avi	0	0	1024	768	Segment 4	25967	32022	6055					27390	1904-01-01 15:14:07																	6		Fixation	766	292	523
2.2.9999.9999	Loi	Loi20121109	Rec 01	2016-11-10	32022	1024 x 768	Tobii Fixation Filter	Exp3_Konan_vs_Roy-Lennon_3.avi	0	0	1024	768	Segment 4	25967	32022	6055					27406	1904-01-01 15:14:07																	6		Fixation	766	292	523
2.2.9999.9999	Loi	Loi20121109	Rec 01	2016-11-10	32022	1024 x 768	Tobii Fixation Filter	Exp3_Konan_vs_Roy-Lennon_3.avi	0	0	1024	768	Segment 4	25967	32022	6055					27423	1904-01-01 15:14:07																	6		Fixation	766	292	523
2.2.9999.9999	Loi	Loi20121109	Rec 01	2016-11-10	32022	1024 x 768	Tobii Fixation Filter	Exp3_Konan_vs_Roy-Lennon_3.avi	0	0	1024	768	Segment 4	25967	32022	6055					27440	1904-01-01 15:14:07																	6		Fixation	766	292	523
2.2.9999.9999	Loi	Loi20121109	Rec 01	2016-11-10	32022	1024 x 768	Tobii Fixation Filter	Exp3_Konan_vs_Roy-Lennon_3.avi	0	0	1024	768	Segment 4	25967	32022	6055					27456	1904-01-01 15:14:07																	6		Fixation	766	292	523
2.2.9999.9999	Loi	Loi20121109	Rec 01	2016-11-10	32022	1024 x 768	Tobii Fixation Filter	Exp3_Konan_vs_Roy-Lennon_3.avi	0	0	1024	768	Segment 4	25967	32022	6055					27473	1904-01-01 15:14:07																	6		Fixation	766	292	523
2.2.9999.9999	Loi	Loi20121109	Rec 01	2016-11-10	32022	1024 x 768	Tobii Fixation Filter	Exp3_Konan_vs_Roy-Lennon_3.avi	0	0	1024	768	Segment 4	25967	32022	6055					27490	1904-01-01 15:14:07																	6		Fixation	766	292	523
2.2.9999.9999	Loi	Loi20121109	Rec 01	2016-11-10	32022	1024 x 768	Tobii Fixation Filter	Exp3_Konan_vs_Roy-Lennon_3.avi	0	0	1024	768	Segment 4	25967	32022	6055					27506	1904-01-01 15:14:07																	6		Fixation	766	292	523
2.2.9999.9999	Loi	Loi20121109	Rec 01	2016-11-10	32022	1024 x 768	Tobii Fixation Filter	Exp3_Konan_vs_Roy-Lennon_3.avi	0	0	1024	768	Segment 4	25967	32022	6055					27523	1904-01-01 15:14:07																	6		Fixation	766	292	523
2.2.9999.9999	Loi	Loi20121109	Rec 01	2016-11-10	32022	1024 x 768	Tobii Fixation Filter	Exp3_Konan_vs_Roy-Lennon_3.avi	0	0	1024	768	Segment 4	25967	32022	6055					27540	1904-01-01 15:14:07																	6		Fixation	766	292	523
2.2.9999.9999	Loi	Loi20121109	Rec 01	2016-11-10	32022	1024 x 768	Tobii Fixation Filter	Exp3_Konan_vs_Roy-Lennon_3.avi	0	0	1024	768	Segment 4	25967	32022	6055					27556	1904-01-01 15:14:07																	6		Fixation	766	292	523
2.2.9999.9999	Loi	Loi20121109	Rec 01	2016-11-10	32022	1024 x 768	Tobii Fixation Filter	Exp3_Konan_vs_Roy-Lennon_3.avi	0	0	1024	768	Segment 4	25967	32022	6055					27573	1904-01-01 15:14:07																	6		Fixation	766	292	523
2.2.9999.9999	Loi	Loi20121109	Rec 01	2016-11-10	32022	1024 x 768	Tobii Fixation Filter	Exp3_Konan_vs_Roy-Lennon_3.avi	0	0	1024	768	Segment 4	25967	32022	6055					27590	1904-01-01 15:14:07																	6		Fixation	766	292	523
2.2.9999.9999	Loi	Loi20121109	Rec 01	2016-11-10	32022	1024 x 768	Tobii Fixation Filter	Exp3_Konan_vs_Roy-Lennon_3.avi	0	0	1024	768	Segment 4	25967	32022	6055					27606	1904-01-01 15:14:07																	6		Fixation	766	292	523
2.2.9999.9999	Loi	Loi20121109	Rec 01	2016-11-10	32022	1024 x 768	Tobii Fixation Filter	Exp3_Konan_vs_Roy-Lennon_3.avi	0	0	1024	768	Segment 4	25967	32022	6055					27623	1904-01-01 15:14:07																	6		Fixation	766	292	523
2.2.9999.9999	Loi	Loi20121109	Rec 01	2016-11-10	32022	1024 x 768	Tobii Fixation Filter	Exp3_Konan_vs_Roy-Lennon_3.avi	0	0	1024	768	Segment 4	25967	32022	6055					27640	1904-01-01 15:14:07																	6		Fixation	766	292	523
2.2.9999.9999	Loi	Loi20121109	Rec 01	2016-11-10	32022	1024 x 768	Tobii Fixation Filter	Exp3_Konan_vs_Roy-Lennon_3.avi	0	0	1024	768	Segment 4	25967	32022	6055					27656	1904-01-01 15:14:07																	6		Fixation	766	292	523
2.2.9999.9999	Loi	Loi20121109	Rec 01	2016-11-10	32022	1024 x 768	Tobii Fixation Filter	Exp3_Konan_vs_Roy-Lennon_3.avi	0	0	1024	768	Segment 4	25967	32022	6055					27673	1904-01-01 15:14:07																	6		Fixation	766	292	523
2.2.9999.9999	Loi	Loi20121109	Rec 01	2016-11-10	32022	1024 x 768	Tobii Fixation Filter	Exp3_Konan_vs_Roy-Lennon_3.avi	0	0	1024	768	Segment 4	25967	32022	6055					27690	1904-01-01 15:14:07																	6		Fixation	766	292	523
2.2.9999.9999	Loi	Loi20121109	Rec 01	2016-11-10	32022	1024 x 768	Tobii Fixation Filter	Exp3_Konan_vs_Roy-Lennon_3.avi	0	0	1024	768	Segment 4	25967	32022	6055					27706	1904-01-01 15:14:07																	6		Fixation	766	292	523
2.2.9999.9999	Loi	Loi20121109	Rec 01	2016-11-10	32022	1024 x 768	Tobii Fixation Filter	Exp3_Konan_vs_Roy-Lennon_3.avi	0	0	1024	768	Segment 4	25967	32022	6055					27723	1904-01-01 15:14:07																	6		Fixation	766	292	523
2.2.9999.9999	Loi	Loi20121109	Rec 01	2016-11-10	32022	1024 x 768	Tobii Fixation Filter	Exp3_Konan_vs_Roy-Lennon_3.avi	0	0	1024	768	Segment 4	25967	32022	6055					27740	1904-01-01 15:14:07																	6		Fixation	766	292	523
2.2.9999.9999	Loi	Loi20121109	Rec 01	2016-11-10	32022	1024 x 768	Tobii Fixation Filter	Exp3_Konan_vs_Roy-Lennon_3.avi	0	0	1024	768	Segment 4	25967	32022	6055					27756	1904-01-01 15:14:07																	6		Fixation	766	292	523
2.2.9999.9999	Loi	Loi20121109	Rec 01	2016-11-10	32022	1024 x 768	Tobii Fixation Filter	Exp3_Konan_vs_Roy-Lennon_3.avi	0	0	1024	768	Segment 4	25967	32022	6055					27773	1904-01-01 15:14:07																	6		Fixation	766	292	523
2.2.9999.9999	Loi	Loi20121109	Rec 01	2016-11-10	32022	1024 x 768	Tobii Fixation Filter	Exp3_Konan_vs_Roy-Lennon_3.avi	0	0	1024	768	Segment 4	25967	32022	6055					27790	1904-01-01 15:14:07																	6		Fixation	766	292	523
2.2.9999.9999	Loi	Loi20121109	Rec 01	2016-11-10	32022	1024 x 768	Tobii Fixation Filter	Exp3_Konan_vs_Roy-Lennon_3.avi	0	0	1024	768	Segment 4	25967	32022	6055					27806	1904-01-01 15:14:07																	6		Fixation	766	292	523
2.2.9999.9999	Loi	Loi20121109	Rec 01	2016-11-10	32022	1024 x 768	Tobii Fixation Filter	Exp3_Konan_vs_Roy-Lennon_3.avi	0	0	1024	768	Segment 4	25967	32022	6055					27823	1904-01-01 15:14:07																	6		Fixation	766	292	523
2.2.9999.9999	Loi	Loi20121109	Rec 01	2016-11-10	32022	1024 x 768	Tobii Fixation Filter	Exp3_Konan_vs_Roy-Lennon_3.avi	0	0	1024	768	Segment 4	25967	32022	6055					27839	1904-01-01 15:14:07																	6		Fixation	766	292	523
2.2.9999.9999	Loi	Loi20121109	Rec 01	2016-11-10	32022	1024 x 768	Tobii Fixation Filter	Exp3_Konan_vs_Roy-Lennon_3.avi	0	0	1024	768	Segment 4	25967	32022	6055					27856	1904-01-01 15:14:07																	6		Fixation	766	292	523
2.2.9999.9999	Loi	Loi20121109	Rec 01	2016-11-10	32022	1024 x 768	Tobii Fixation Filter	Exp3_Konan_vs_Roy-Lennon_3.avi	0	0	1024	768	Segment 4	25967	32022	6055					27873	1904-01-01 15:14:07																	6		Fixation	766	292	523
2.2.9999.9999	Loi	Loi20121109	Rec 01	2016-11-10	32022	1024 x 768	Tobii Fixation Filter	Exp3_Konan_vs_Roy-Lennon_3.avi	0	0	1024	768	Segment 4	25967	32022	6055					27889	1904-01-01 15:14:07																	6		Fixation	766	292	523
2.2.9999.9999	Loi	Loi20121109	Rec 01	2016-11-10	32022	1024 x 768	Tobii Fixation Filter	Exp3_Konan_vs_Roy-Lennon_3.avi	0	0	1024	768	Segment 4	25967	32022	6055					27906	1904-01-01 15:14:07																	6		Fixation	766	292	523
2.2.9999.9999	Loi	Loi20121109	Rec 01	2016-11-10	32022	1024 x 768	Tobii Fixation Filter	Exp3_Konan_vs_Roy-Lennon_3.avi	0	0	1024	768	Segment 4	25967	32022	6055					27923	1904-01-01 15:14:07																	6		Fixation	766	292	523
2.2.9999.9999	Loi	Loi20121109	Rec 01	2016-11-10	32022	1024 x 768	Tobii Fixation Filter	Exp3_Konan_vs_Roy-Lennon_3.avi	0	0	1024	768	Segment 4	25967	32022	6055					27939	1904-01-01 15:14:07																	6		Fixation	766	292	523
2.2.9999.9999	Loi	Loi20121109	Rec 01	2016-11-10	32022	1024 x 768	Tobii Fixation Filter	Exp3_Konan_vs_Roy-Lennon_3.avi	0	0	1024	768	Segment 4	25967	32022	6055					27956	1904-01-01 15:14:07																	7		Fixation	749	284	464
2.2.9999.9999	Loi	Loi20121109	Rec 01	2016-11-10	32022	1024 x 768	Tobii Fixation Filter	Exp3_Konan_vs_Roy-Lennon_3.avi	0	0	1024	768	Segment 4	25967	32022	6055					27973	1904-01-01 15:14:07																	7		Fixation	749	284	464
2.2.9999.9999	Loi	Loi20121109	Rec 01	2016-11-10	32022	1024 x 768	Tobii Fixation Filter	Exp3_Konan_vs_Roy-Lennon_3.avi	0	0	1024	768	Segment 4	25967	32022	6055					27989	1904-01-01 15:14:07																	7		Fixation	749	284	464
2.2.9999.9999	Loi	Loi20121109	Rec 01	2016-11-10	32022	1024 x 768	Tobii Fixation Filter	Exp3_Konan_vs_Roy-Lennon_3.avi	0	0	1024	768	Segment 4	25967	32022	6055					28006	1904-01-01 15:14:08																	7		Fixation	749	284	464
2.2.9999.9999	Loi	Loi20121109	Rec 01	2016-11-10	32022	1024 x 768	Tobii Fixation Filter	Exp3_Konan_vs_Roy-Lennon_3.avi	0	0	1024	768	Segment 4	25967	32022	6055					28023	1904-01-01 15:14:08																	7		Fixation	749	284	464
2.2.9999.9999	Loi	Loi20121109	Rec 01	2016-11-10	32022	1024 x 768	Tobii Fixation Filter	Exp3_Konan_vs_Roy-Lennon_3.avi	0	0	1024	768	Segment 4	25967	32022	6055					28039	1904-01-01 15:14:08																	7		Fixation	749	284	464
2.2.9999.9999	Loi	Loi20121109	Rec 01	2016-11-10	32022	1024 x 768	Tobii Fixation Filter	Exp3_Konan_vs_Roy-Lennon_3.avi	0	0	1024	768	Segment 4	25967	32022	6055					28056	1904-01-01 15:14:08																	7		Fixation	749	284	464
2.2.9999.9999	Loi	Loi20121109	Rec 01	2016-11-10	32022	1024 x 768	Tobii Fixation Filter	Exp3_Konan_vs_Roy-Lennon_3.avi	0	0	1024	768	Segment 4	25967	32022	6055					28073	1904-01-01 15:14:08																	7		Fixation	749	284	464
2.2.9999.9999	Loi	Loi20121109	Rec 01	2016-11-10	32022	1024 x 768	Tobii Fixation Filter	Exp3_Konan_vs_Roy-Lennon_3.avi	0	0	1024	768	Segment 4	25967	32022	6055					28089	1904-01-01 15:14:08																	7		Fixation	749	284	464
2.2.9999.9999	Loi	Loi20121109	Rec 01	2016-11-10	32022	1024 x 768	Tobii Fixation Filter	Exp3_Konan_vs_Roy-Lennon_3.avi	0	0	1024	768	Segment 4	25967	32022	6055					28106	1904-01-01 15:14:08																	7		Fixation	749	284	464
2.2.9999.9999	Loi	Loi20121109	Rec 01	2016-11-10	32022	1024 x 768	Tobii Fixation Filter	Exp3_Konan_vs_Roy-Lennon_3.avi	0	0	1024	768	Segment 4	25967	32022	6055					28123	1904-01-01 15:14:08																	7		Fixation	749	284	464
2.2.9999.9999	Loi	Loi20121109	Rec 01	2016-11-10	32022	1024 x 768	Tobii Fixation Filter	Exp3_Konan_vs_Roy-Lennon_3.avi	0	0	1024	768	Segment 4	25967	32022	6055					28139	1904-01-01 15:14:08																	7		Fixation	749	284	464
2.2.9999.9999	Loi	Loi20121109	Rec 01	2016-11-10	32022	1024 x 768	Tobii Fixation Filter	Exp3_Konan_vs_Roy-Lennon_3.avi	0	0	1024	768	Segment 4	25967	32022	6055					28156	1904-01-01 15:14:08																	7		Fixation	749	284	464
2.2.9999.9999	Loi	Loi20121109	Rec 01	2016-11-10	32022	1024 x 768	Tobii Fixation Filter	Exp3_Konan_vs_Roy-Lennon_3.avi	0	0	1024	768	Segment 4	25967	32022	6055					28173	1904-01-01 15:14:08																	7		Fixation	749	284	464
2.2.9999.9999	Loi	Loi20121109	Rec 01	2016-11-10	32022	1024 x 768	Tobii Fixation Filter	Exp3_Konan_vs_Roy-Lennon_3.avi	0	0	1024	768	Segment 4	25967	32022	6055					28189	1904-01-01 15:14:08																	7		Fixation	749	284	464
2.2.9999.9999	Loi	Loi20121109	Rec 01	2016-11-10	32022	1024 x 768	Tobii Fixation Filter	Exp3_Konan_vs_Roy-Lennon_3.avi	0	0	1024	768	Segment 4	25967	32022	6055					28206	1904-01-01 15:14:08																	7		Fixation	749	284	464
2.2.9999.9999	Loi	Loi20121109	Rec 01	2016-11-10	32022	1024 x 768	Tobii Fixation Filter	Exp3_Konan_vs_Roy-Lennon_3.avi	0	0	1024	768	Segment 4	25967	32022	6055					28223	1904-01-01 15:14:08																	7		Fixation	749	284	464
2.2.9999.9999	Loi	Loi20121109	Rec 01	2016-11-10	32022	1024 x 768	Tobii Fixation Filter	Exp3_Konan_vs_Roy-Lennon_3.avi	0	0	1024	768	Segment 4	25967	32022	6055					28239	1904-01-01 15:14:08																	7		Fixation	749	284	464
2.2.9999.9999	Loi	Loi20121109	Rec 01	2016-11-10	32022	1024 x 768	Tobii Fixation Filter	Exp3_Konan_vs_Roy-Lennon_3.avi	0	0	1024	768	Segment 4	25967	32022	6055					28256	1904-01-01 15:14:08																	7		Fixation	749	284	464
2.2.9999.9999	Loi	Loi20121109	Rec 01	2016-11-10	32022	1024 x 768	Tobii Fixation Filter	Exp3_Konan_vs_Roy-Lennon_3.avi	0	0	1024	768	Segment 4	25967	32022	6055					28273	1904-01-01 15:14:08																	7		Fixation	749	284	464
2.2.9999.9999	Loi	Loi20121109	Rec 01	2016-11-10	32022	1024 x 768	Tobii Fixation Filter	Exp3_Konan_vs_Roy-Lennon_3.avi	0	0	1024	768	Segment 4	25967	32022	6055					28289	1904-01-01 15:14:08																	7		Fixation	749	284	464
2.2.9999.9999	Loi	Loi20121109	Rec 01	2016-11-10	32022	1024 x 768	Tobii Fixation Filter	Exp3_Konan_vs_Roy-Lennon_3.avi	0	0	1024	768	Segment 4	25967	32022	6055					28306	1904-01-01 15:14:08																	7		Fixation	749	284	464
2.2.9999.9999	Loi	Loi20121109	Rec 01	2016-11-10	32022	1024 x 768	Tobii Fixation Filter	Exp3_Konan_vs_Roy-Lennon_3.avi	0	0	1024	768	Segment 4	25967	32022	6055					28322	1904-01-01 15:14:08																	7		Fixation	749	284	464
2.2.9999.9999	Loi	Loi20121109	Rec 01	2016-11-10	32022	1024 x 768	Tobii Fixation Filter	Exp3_Konan_vs_Roy-Lennon_3.avi	0	0	1024	768	Segment 4	25967	32022	6055					28339	1904-01-01 15:14:08																	7		Fixation	749	284	464
2.2.9999.9999	Loi	Loi20121109	Rec 01	2016-11-10	32022	1024 x 768	Tobii Fixation Filter	Exp3_Konan_vs_Roy-Lennon_3.avi	0	0	1024	768	Segment 4	25967	32022	6055					28356	1904-01-01 15:14:08																	7		Fixation	749	284	464
2.2.9999.9999	Loi	Loi20121109	Rec 01	2016-11-10	32022	1024 x 768	Tobii Fixation Filter	Exp3_Konan_vs_Roy-Lennon_3.avi	0	0	1024	768	Segment 4	25967	32022	6055					28372	1904-01-01 15:14:08																	7		Fixation	749	284	464
2.2.9999.9999	Loi	Loi20121109	Rec 01	2016-11-10	32022	1024 x 768	Tobii Fixation Filter	Exp3_Konan_vs_Roy-Lennon_3.avi	0	0	1024	768	Segment 4	25967	32022	6055					28389	1904-01-01 15:14:08																	7		Fixation	749	284	464
2.2.9999.9999	Loi	Loi20121109	Rec 01	2016-11-10	32022	1024 x 768	Tobii Fixation Filter	Exp3_Konan_vs_Roy-Lennon_3.avi	0	0	1024	768	Segment 4	25967	32022	6055					28406	1904-01-01 15:14:08																	7		Fixation	749	284	464
2.2.9999.9999	Loi	Loi20121109	Rec 01	2016-11-10	32022	1024 x 768	Tobii Fixation Filter	Exp3_Konan_vs_Roy-Lennon_3.avi	0	0	1024	768	Segment 4	25967	32022	6055					28422	1904-01-01 15:14:08																	7		Fixation	749	284	464
2.2.9999.9999	Loi	Loi20121109	Rec 01	2016-11-10	32022	1024 x 768	Tobii Fixation Filter	Exp3_Konan_vs_Roy-Lennon_3.avi	0	0	1024	768	Segment 4	25967	32022	6055					28439	1904-01-01 15:14:08																	7		Fixation	749	284	464
2.2.9999.9999	Loi	Loi20121109	Rec 01	2016-11-10	32022	1024 x 768	Tobii Fixation Filter	Exp3_Konan_vs_Roy-Lennon_3.avi	0	0	1024	768	Segment 4	25967	32022	6055					28456	1904-01-01 15:14:08																	7		Fixation	749	284	464
2.2.9999.9999	Loi	Loi20121109	Rec 01	2016-11-10	32022	1024 x 768	Tobii Fixation Filter	Exp3_Konan_vs_Roy-Lennon_3.avi	0	0	1024	768	Segment 4	25967	32022	6055					28472	1904-01-01 15:14:08																	7		Fixation	749	284	464
2.2.9999.9999	Loi	Loi20121109	Rec 01	2016-11-10	32022	1024 x 768	Tobii Fixation Filter	Exp3_Konan_vs_Roy-Lennon_3.avi	0	0	1024	768	Segment 4	25967	32022	6055					28489	1904-01-01 15:14:08																	7		Fixation	749	284	464
2.2.9999.9999	Loi	Loi20121109	Rec 01	2016-11-10	32022	1024 x 768	Tobii Fixation Filter	Exp3_Konan_vs_Roy-Lennon_3.avi	0	0	1024	768	Segment 4	25967	32022	6055					28506	1904-01-01 15:14:08																	7		Fixation	749	284	464
2.2.9999.9999	Loi	Loi20121109	Rec 01	2016-11-10	32022	1024 x 768	Tobii Fixation Filter	Exp3_Konan_vs_Roy-Lennon_3.avi	0	0	1024	768	Segment 4	25967	32022	6055					28522	1904-01-01 15:14:08																	7		Fixation	749	284	464
2.2.9999.9999	Loi	Loi20121109	Rec 01	2016-11-10	32022	1024 x 768	Tobii Fixation Filter	Exp3_Konan_vs_Roy-Lennon_3.avi	0	0	1024	768	Segment 4	25967	32022	6055					28539	1904-01-01 15:14:08																	7		Fixation	749	284	464
2.2.9999.9999	Loi	Loi20121109	Rec 01	2016-11-10	32022	1024 x 768	Tobii Fixation Filter	Exp3_Konan_vs_Roy-Lennon_3.avi	0	0	1024	768	Segment 4	25967	32022	6055					28556	1904-01-01 15:14:08																	7		Fixation	749	284	464
2.2.9999.9999	Loi	Loi20121109	Rec 01	2016-11-10	32022	1024 x 768	Tobii Fixation Filter	Exp3_Konan_vs_Roy-Lennon_3.avi	0	0	1024	768	Segment 4	25967	32022	6055					28572	1904-01-01 15:14:08																	7		Fixation	749	284	464
2.2.9999.9999	Loi	Loi20121109	Rec 01	2016-11-10	32022	1024 x 768	Tobii Fixation Filter	Exp3_Konan_vs_Roy-Lennon_3.avi	0	0	1024	768	Segment 4	25967	32022	6055					28589	1904-01-01 15:14:08																	7		Fixation	749	284	464
2.2.9999.9999	Loi	Loi20121109	Rec 01	2016-11-10	32022	1024 x 768	Tobii Fixation Filter	Exp3_Konan_vs_Roy-Lennon_3.avi	0	0	1024	768	Segment 4	25967	32022	6055					28606	1904-01-01 15:14:08																	7		Fixation	749	284	464
2.2.9999.9999	Loi	Loi20121109	Rec 01	2016-11-10	32022	1024 x 768	Tobii Fixation Filter	Exp3_Konan_vs_Roy-Lennon_3.avi	0	0	1024	768	Segment 4	25967	32022	6055					28622	1904-01-01 15:14:08																	7		Fixation	749	284	464
2.2.9999.9999	Loi	Loi20121109	Rec 01	2016-11-10	32022	1024 x 768	Tobii Fixation Filter	Exp3_Konan_vs_Roy-Lennon_3.avi	0	0	1024	768	Segment 4	25967	32022	6055					28639	1904-01-01 15:14:08																	7		Fixation	749	284	464
2.2.9999.9999	Loi	Loi20121109	Rec 01	2016-11-10	32022	1024 x 768	Tobii Fixation Filter	Exp3_Konan_vs_Roy-Lennon_3.avi	0	0	1024	768	Segment 4	25967	32022	6055					28656	1904-01-01 15:14:08																	7		Fixation	749	284	464
2.2.9999.9999	Loi	Loi20121109	Rec 01	2016-11-10	32022	1024 x 768	Tobii Fixation Filter	Exp3_Konan_vs_Roy-Lennon_3.avi	0	0	1024	768	Segment 4	25967	32022	6055					28672	1904-01-01 15:14:08																	7		Fixation	749	284	464
2.2.9999.9999	Loi	Loi20121109	Rec 01	2016-11-10	32022	1024 x 768	Tobii Fixation Filter	Exp3_Konan_vs_Roy-Lennon_3.avi	0	0	1024	768	Segment 4	25967	32022	6055					28689	1904-01-01 15:14:08																	7		Fixation	749	284	464
2.2.9999.9999	Loi	Loi20121109	Rec 01	2016-11-10	32022	1024 x 768	Tobii Fixation Filter	Exp3_Konan_vs_Roy-Lennon_3.avi	0	0	1024	768	Segment 4	25967	32022	6055					28706	1904-01-01 15:14:08																	8		Fixation	300	348	524
2.2.9999.9999	Loi	Loi20121109	Rec 01	2016-11-10	32022	1024 x 768	Tobii Fixation Filter	Exp3_Konan_vs_Roy-Lennon_3.avi	0	0	1024	768	Segment 4	25967	32022	6055					28722	1904-01-01 15:14:08																	8		Fixation	300	348	524
2.2.9999.9999	Loi	Loi20121109	Rec 01	2016-11-10	32022	1024 x 768	Tobii Fixation Filter	Exp3_Konan_vs_Roy-Lennon_3.avi	0	0	1024	768	Segment 4	25967	32022	6055					28739	1904-01-01 15:14:08																	8		Fixation	300	348	524
2.2.9999.9999	Loi	Loi20121109	Rec 01	2016-11-10	32022	1024 x 768	Tobii Fixation Filter	Exp3_Konan_vs_Roy-Lennon_3.avi	0	0	1024	768	Segment 4	25967	32022	6055					28756	1904-01-01 15:14:08																	8		Fixation	300	348	524
2.2.9999.9999	Loi	Loi20121109	Rec 01	2016-11-10	32022	1024 x 768	Tobii Fixation Filter	Exp3_Konan_vs_Roy-Lennon_3.avi	0	0	1024	768	Segment 4	25967	32022	6055					28772	1904-01-01 15:14:08																	8		Fixation	300	348	524
2.2.9999.9999	Loi	Loi20121109	Rec 01	2016-11-10	32022	1024 x 768	Tobii Fixation Filter	Exp3_Konan_vs_Roy-Lennon_3.avi	0	0	1024	768	Segment 4	25967	32022	6055					28789	1904-01-01 15:14:08																	8		Fixation	300	348	524
2.2.9999.9999	Loi	Loi20121109	Rec 01	2016-11-10	32022	1024 x 768	Tobii Fixation Filter	Exp3_Konan_vs_Roy-Lennon_3.avi	0	0	1024	768	Segment 4	25967	32022	6055					28806	1904-01-01 15:14:08																	8		Fixation	300	348	524
2.2.9999.9999	Loi	Loi20121109	Rec 01	2016-11-10	32022	1024 x 768	Tobii Fixation Filter	Exp3_Konan_vs_Roy-Lennon_3.avi	0	0	1024	768	Segment 4	25967	32022	6055					28822	1904-01-01 15:14:08																	8		Fixation	300	348	524
2.2.9999.9999	Loi	Loi20121109	Rec 01	2016-11-10	32022	1024 x 768	Tobii Fixation Filter	Exp3_Konan_vs_Roy-Lennon_3.avi	0	0	1024	768	Segment 4	25967	32022	6055					28839	1904-01-01 15:14:08																	8		Fixation	300	348	524
2.2.9999.9999	Loi	Loi20121109	Rec 01	2016-11-10	32022	1024 x 768	Tobii Fixation Filter	Exp3_Konan_vs_Roy-Lennon_3.avi	0	0	1024	768	Segment 4	25967	32022	6055					28855	1904-01-01 15:14:08																	8		Fixation	300	348	524
2.2.9999.9999	Loi	Loi20121109	Rec 01	2016-11-10	32022	1024 x 768	Tobii Fixation Filter	Exp3_Konan_vs_Roy-Lennon_3.avi	0	0	1024	768	Segment 4	25967	32022	6055					28872	1904-01-01 15:14:08																	8		Fixation	300	348	524
2.2.9999.9999	Loi	Loi20121109	Rec 01	2016-11-10	32022	1024 x 768	Tobii Fixation Filter	Exp3_Konan_vs_Roy-Lennon_3.avi	0	0	1024	768	Segment 4	25967	32022	6055					28889	1904-01-01 15:14:08																	8		Fixation	300	348	524
2.2.9999.9999	Loi	Loi20121109	Rec 01	2016-11-10	32022	1024 x 768	Tobii Fixation Filter	Exp3_Konan_vs_Roy-Lennon_3.avi	0	0	1024	768	Segment 4	25967	32022	6055					28905	1904-01-01 15:14:08																	8		Fixation	300	348	524
2.2.9999.9999	Loi	Loi20121109	Rec 01	2016-11-10	32022	1024 x 768	Tobii Fixation Filter	Exp3_Konan_vs_Roy-Lennon_3.avi	0	0	1024	768	Segment 4	25967	32022	6055					28922	1904-01-01 15:14:08																	8		Fixation	300	348	524
2.2.9999.9999	Loi	Loi20121109	Rec 01	2016-11-10	32022	1024 x 768	Tobii Fixation Filter	Exp3_Konan_vs_Roy-Lennon_3.avi	0	0	1024	768	Segment 4	25967	32022	6055					28939	1904-01-01 15:14:08																	8		Fixation	300	348	524
2.2.9999.9999	Loi	Loi20121109	Rec 01	2016-11-10	32022	1024 x 768	Tobii Fixation Filter	Exp3_Konan_vs_Roy-Lennon_3.avi	0	0	1024	768	Segment 4	25967	32022	6055					28955	1904-01-01 15:14:08																	8		Fixation	300	348	524
2.2.9999.9999	Loi	Loi20121109	Rec 01	2016-11-10	32022	1024 x 768	Tobii Fixation Filter	Exp3_Konan_vs_Roy-Lennon_3.avi	0	0	1024	768	Segment 4	25967	32022	6055					28972	1904-01-01 15:14:08																	8		Fixation	300	348	524
2.2.9999.9999	Loi	Loi20121109	Rec 01	2016-11-10	32022	1024 x 768	Tobii Fixation Filter	Exp3_Konan_vs_Roy-Lennon_3.avi	0	0	1024	768	Segment 4	25967	32022	6055					28989	1904-01-01 15:14:08																	8		Fixation	300	348	524
2.2.9999.9999	Loi	Loi20121109	Rec 01	2016-11-10	32022	1024 x 768	Tobii Fixation Filter	Exp3_Konan_vs_Roy-Lennon_3.avi	0	0	1024	768	Segment 4	25967	32022	6055					29005	1904-01-01 15:14:09																			Unclassified	117
2.2.9999.9999	Loi	Loi20121109	Rec 01	2016-11-10	32022	1024 x 768	Tobii Fixation Filter	Exp3_Konan_vs_Roy-Lennon_3.avi	0	0	1024	768	Segment 4	25967	32022	6055					29022	1904-01-01 15:14:09																			Unclassified	117
2.2.9999.9999	Loi	Loi20121109	Rec 01	2016-11-10	32022	1024 x 768	Tobii Fixation Filter	Exp3_Konan_vs_Roy-Lennon_3.avi	0	0	1024	768	Segment 4	25967	32022	6055					29039	1904-01-01 15:14:09																			Unclassified	117
2.2.9999.9999	Loi	Loi20121109	Rec 01	2016-11-10	32022	1024 x 768	Tobii Fixation Filter	Exp3_Konan_vs_Roy-Lennon_3.avi	0	0	1024	768	Segment 4	25967	32022	6055					29055	1904-01-01 15:14:09																			Unclassified	117
2.2.9999.9999	Loi	Loi20121109	Rec 01	2016-11-10	32022	1024 x 768	Tobii Fixation Filter	Exp3_Konan_vs_Roy-Lennon_3.avi	0	0	1024	768	Segment 4	25967	32022	6055					29072	1904-01-01 15:14:09																			Unclassified	117
2.2.9999.9999	Loi	Loi20121109	Rec 01	2016-11-10	32022	1024 x 768	Tobii Fixation Filter	Exp3_Konan_vs_Roy-Lennon_3.avi	0	0	1024	768	Segment 4	25967	32022	6055					29089	1904-01-01 15:14:09																			Unclassified	117
2.2.9999.9999	Loi	Loi20121109	Rec 01	2016-11-10	32022	1024 x 768	Tobii Fixation Filter	Exp3_Konan_vs_Roy-Lennon_3.avi	0	0	1024	768	Segment 4	25967	32022	6055					29105	1904-01-01 15:14:09																			Unclassified	117
2.2.9999.9999	Loi	Loi20121109	Rec 01	2016-11-10	32022	1024 x 768	Tobii Fixation Filter	Exp3_Konan_vs_Roy-Lennon_3.avi	0	0	1024	768	Segment 4	25967	32022	6055					29122	1904-01-01 15:14:09																	9		Fixation	250	758	508
2.2.9999.9999	Loi	Loi20121109	Rec 01	2016-11-10	32022	1024 x 768	Tobii Fixation Filter	Exp3_Konan_vs_Roy-Lennon_3.avi	0	0	1024	768	Segment 4	25967	32022	6055					29139	1904-01-01 15:14:09																	9		Fixation	250	758	508
2.2.9999.9999	Loi	Loi20121109	Rec 01	2016-11-10	32022	1024 x 768	Tobii Fixation Filter	Exp3_Konan_vs_Roy-Lennon_3.avi	0	0	1024	768	Segment 4	25967	32022	6055					29155	1904-01-01 15:14:09																	9		Fixation	250	758	508
2.2.9999.9999	Loi	Loi20121109	Rec 01	2016-11-10	32022	1024 x 768	Tobii Fixation Filter	Exp3_Konan_vs_Roy-Lennon_3.avi	0	0	1024	768	Segment 4	25967	32022	6055					29172	1904-01-01 15:14:09																	9		Fixation	250	758	508
2.2.9999.9999	Loi	Loi20121109	Rec 01	2016-11-10	32022	1024 x 768	Tobii Fixation Filter	Exp3_Konan_vs_Roy-Lennon_3.avi	0	0	1024	768	Segment 4	25967	32022	6055					29189	1904-01-01 15:14:09																	9		Fixation	250	758	508
2.2.9999.9999	Loi	Loi20121109	Rec 01	2016-11-10	32022	1024 x 768	Tobii Fixation Filter	Exp3_Konan_vs_Roy-Lennon_3.avi	0	0	1024	768	Segment 4	25967	32022	6055					29205	1904-01-01 15:14:09																	9		Fixation	250	758	508
2.2.9999.9999	Loi	Loi20121109	Rec 01	2016-11-10	32022	1024 x 768	Tobii Fixation Filter	Exp3_Konan_vs_Roy-Lennon_3.avi	0	0	1024	768	Segment 4	25967	32022	6055					29222	1904-01-01 15:14:09																	9		Fixation	250	758	508
2.2.9999.9999	Loi	Loi20121109	Rec 01	2016-11-10	32022	1024 x 768	Tobii Fixation Filter	Exp3_Konan_vs_Roy-Lennon_3.avi	0	0	1024	768	Segment 4	25967	32022	6055					29239	1904-01-01 15:14:09																	9		Fixation	250	758	508
2.2.9999.9999	Loi	Loi20121109	Rec 01	2016-11-10	32022	1024 x 768	Tobii Fixation Filter	Exp3_Konan_vs_Roy-Lennon_3.avi	0	0	1024	768	Segment 4	25967	32022	6055					29255	1904-01-01 15:14:09																	9		Fixation	250	758	508
2.2.9999.9999	Loi	Loi20121109	Rec 01	2016-11-10	32022	1024 x 768	Tobii Fixation Filter	Exp3_Konan_vs_Roy-Lennon_3.avi	0	0	1024	768	Segment 4	25967	32022	6055					29272	1904-01-01 15:14:09																	9		Fixation	250	758	508
2.2.9999.9999	Loi	Loi20121109	Rec 01	2016-11-10	32022	1024 x 768	Tobii Fixation Filter	Exp3_Konan_vs_Roy-Lennon_3.avi	0	0	1024	768	Segment 4	25967	32022	6055					29289	1904-01-01 15:14:09																	9		Fixation	250	758	508
2.2.9999.9999	Loi	Loi20121109	Rec 01	2016-11-10	32022	1024 x 768	Tobii Fixation Filter	Exp3_Konan_vs_Roy-Lennon_3.avi	0	0	1024	768	Segment 4	25967	32022	6055					29305	1904-01-01 15:14:09																	9		Fixation	250	758	508
2.2.9999.9999	Loi	Loi20121109	Rec 01	2016-11-10	32022	1024 x 768	Tobii Fixation Filter	Exp3_Konan_vs_Roy-Lennon_3.avi	0	0	1024	768	Segment 4	25967	32022	6055					29322	1904-01-01 15:14:09																	9		Fixation	250	758	508
2.2.9999.9999	Loi	Loi20121109	Rec 01	2016-11-10	32022	1024 x 768	Tobii Fixation Filter	Exp3_Konan_vs_Roy-Lennon_3.avi	0	0	1024	768	Segment 4	25967	32022	6055					29339	1904-01-01 15:14:09																	9		Fixation	250	758	508
2.2.9999.9999	Loi	Loi20121109	Rec 01	2016-11-10	32022	1024 x 768	Tobii Fixation Filter	Exp3_Konan_vs_Roy-Lennon_3.avi	0	0	1024	768	Segment 4	25967	32022	6055					29355	1904-01-01 15:14:09																	9		Fixation	250	758	508
2.2.9999.9999	Loi	Loi20121109	Rec 01	2016-11-10	32022	1024 x 768	Tobii Fixation Filter	Exp3_Konan_vs_Roy-Lennon_3.avi	0	0	1024	768	Segment 4	25967	32022	6055					29372	1904-01-01 15:14:09																	10		Fixation	183	276	459
2.2.9999.9999	Loi	Loi20121109	Rec 01	2016-11-10	32022	1024 x 768	Tobii Fixation Filter	Exp3_Konan_vs_Roy-Lennon_3.avi	0	0	1024	768	Segment 4	25967	32022	6055					29388	1904-01-01 15:14:09																	10		Fixation	183	276	459
2.2.9999.9999	Loi	Loi20121109	Rec 01	2016-11-10	32022	1024 x 768	Tobii Fixation Filter	Exp3_Konan_vs_Roy-Lennon_3.avi	0	0	1024	768	Segment 4	25967	32022	6055					29405	1904-01-01 15:14:09																	10		Fixation	183	276	459
2.2.9999.9999	Loi	Loi20121109	Rec 01	2016-11-10	32022	1024 x 768	Tobii Fixation Filter	Exp3_Konan_vs_Roy-Lennon_3.avi	0	0	1024	768	Segment 4	25967	32022	6055					29422	1904-01-01 15:14:09																	10		Fixation	183	276	459
2.2.9999.9999	Loi	Loi20121109	Rec 01	2016-11-10	32022	1024 x 768	Tobii Fixation Filter	Exp3_Konan_vs_Roy-Lennon_3.avi	0	0	1024	768	Segment 4	25967	32022	6055					29438	1904-01-01 15:14:09																	10		Fixation	183	276	459
2.2.9999.9999	Loi	Loi20121109	Rec 01	2016-11-10	32022	1024 x 768	Tobii Fixation Filter	Exp3_Konan_vs_Roy-Lennon_3.avi	0	0	1024	768	Segment 4	25967	32022	6055					29455	1904-01-01 15:14:09																	10		Fixation	183	276	459
2.2.9999.9999	Loi	Loi20121109	Rec 01	2016-11-10	32022	1024 x 768	Tobii Fixation Filter	Exp3_Konan_vs_Roy-Lennon_3.avi	0	0	1024	768	Segment 4	25967	32022	6055					29472	1904-01-01 15:14:09																	10		Fixation	183	276	459
2.2.9999.9999	Loi	Loi20121109	Rec 01	2016-11-10	32022	1024 x 768	Tobii Fixation Filter	Exp3_Konan_vs_Roy-Lennon_3.avi	0	0	1024	768	Segment 4	25967	32022	6055					29488	1904-01-01 15:14:09																	10		Fixation	183	276	459
2.2.9999.9999	Loi	Loi20121109	Rec 01	2016-11-10	32022	1024 x 768	Tobii Fixation Filter	Exp3_Konan_vs_Roy-Lennon_3.avi	0	0	1024	768	Segment 4	25967	32022	6055					29505	1904-01-01 15:14:09																	10		Fixation	183	276	459
2.2.9999.9999	Loi	Loi20121109	Rec 01	2016-11-10	32022	1024 x 768	Tobii Fixation Filter	Exp3_Konan_vs_Roy-Lennon_3.avi	0	0	1024	768	Segment 4	25967	32022	6055					29522	1904-01-01 15:14:09																	10		Fixation	183	276	459
2.2.9999.9999	Loi	Loi20121109	Rec 01	2016-11-10	32022	1024 x 768	Tobii Fixation Filter	Exp3_Konan_vs_Roy-Lennon_3.avi	0	0	1024	768	Segment 4	25967	32022	6055					29538	1904-01-01 15:14:09																	10		Fixation	183	276	459
2.2.9999.9999	Loi	Loi20121109	Rec 01	2016-11-10	32022	1024 x 768	Tobii Fixation Filter	Exp3_Konan_vs_Roy-Lennon_3.avi	0	0	1024	768	Segment 4	25967	32022	6055					29555	1904-01-01 15:14:09																	11		Fixation	516	751	406
2.2.9999.9999	Loi	Loi20121109	Rec 01	2016-11-10	32022	1024 x 768	Tobii Fixation Filter	Exp3_Konan_vs_Roy-Lennon_3.avi	0	0	1024	768	Segment 4	25967	32022	6055					29572	1904-01-01 15:14:09																	11		Fixation	516	751	406
2.2.9999.9999	Loi	Loi20121109	Rec 01	2016-11-10	32022	1024 x 768	Tobii Fixation Filter	Exp3_Konan_vs_Roy-Lennon_3.avi	0	0	1024	768	Segment 4	25967	32022	6055					29588	1904-01-01 15:14:09																	11		Fixation	516	751	406
2.2.9999.9999	Loi	Loi20121109	Rec 01	2016-11-10	32022	1024 x 768	Tobii Fixation Filter	Exp3_Konan_vs_Roy-Lennon_3.avi	0	0	1024	768	Segment 4	25967	32022	6055					29605	1904-01-01 15:14:09																	11		Fixation	516	751	406
2.2.9999.9999	Loi	Loi20121109	Rec 01	2016-11-10	32022	1024 x 768	Tobii Fixation Filter	Exp3_Konan_vs_Roy-Lennon_3.avi	0	0	1024	768	Segment 4	25967	32022	6055					29622	1904-01-01 15:14:09																	11		Fixation	516	751	406
2.2.9999.9999	Loi	Loi20121109	Rec 01	2016-11-10	32022	1024 x 768	Tobii Fixation Filter	Exp3_Konan_vs_Roy-Lennon_3.avi	0	0	1024	768	Segment 4	25967	32022	6055					29638	1904-01-01 15:14:09																	11		Fixation	516	751	406
2.2.9999.9999	Loi	Loi20121109	Rec 01	2016-11-10	32022	1024 x 768	Tobii Fixation Filter	Exp3_Konan_vs_Roy-Lennon_3.avi	0	0	1024	768	Segment 4	25967	32022	6055					29655	1904-01-01 15:14:09																	11		Fixation	516	751	406
2.2.9999.9999	Loi	Loi20121109	Rec 01	2016-11-10	32022	1024 x 768	Tobii Fixation Filter	Exp3_Konan_vs_Roy-Lennon_3.avi	0	0	1024	768	Segment 4	25967	32022	6055					29672	1904-01-01 15:14:09																	11		Fixation	516	751	406
2.2.9999.9999	Loi	Loi20121109	Rec 01	2016-11-10	32022	1024 x 768	Tobii Fixation Filter	Exp3_Konan_vs_Roy-Lennon_3.avi	0	0	1024	768	Segment 4	25967	32022	6055					29688	1904-01-01 15:14:09																	11		Fixation	516	751	406
2.2.9999.9999	Loi	Loi20121109	Rec 01	2016-11-10	32022	1024 x 768	Tobii Fixation Filter	Exp3_Konan_vs_Roy-Lennon_3.avi	0	0	1024	768	Segment 4	25967	32022	6055					29705	1904-01-01 15:14:09																	11		Fixation	516	751	406
2.2.9999.9999	Loi	Loi20121109	Rec 01	2016-11-10	32022	1024 x 768	Tobii Fixation Filter	Exp3_Konan_vs_Roy-Lennon_3.avi	0	0	1024	768	Segment 4	25967	32022	6055					29721	1904-01-01 15:14:09																	11		Fixation	516	751	406
2.2.9999.9999	Loi	Loi20121109	Rec 01	2016-11-10	32022	1024 x 768	Tobii Fixation Filter	Exp3_Konan_vs_Roy-Lennon_3.avi	0	0	1024	768	Segment 4	25967	32022	6055					29738	1904-01-01 15:14:09																	11		Fixation	516	751	406
2.2.9999.9999	Loi	Loi20121109	Rec 01	2016-11-10	32022	1024 x 768	Tobii Fixation Filter	Exp3_Konan_vs_Roy-Lennon_3.avi	0	0	1024	768	Segment 4	25967	32022	6055					29755	1904-01-01 15:14:09																	11		Fixation	516	751	406
2.2.9999.9999	Loi	Loi20121109	Rec 01	2016-11-10	32022	1024 x 768	Tobii Fixation Filter	Exp3_Konan_vs_Roy-Lennon_3.avi	0	0	1024	768	Segment 4	25967	32022	6055					29771	1904-01-01 15:14:09																	11		Fixation	516	751	406
2.2.9999.9999	Loi	Loi20121109	Rec 01	2016-11-10	32022	1024 x 768	Tobii Fixation Filter	Exp3_Konan_vs_Roy-Lennon_3.avi	0	0	1024	768	Segment 4	25967	32022	6055					29788	1904-01-01 15:14:09																	11		Fixation	516	751	406
2.2.9999.9999	Loi	Loi20121109	Rec 01	2016-11-10	32022	1024 x 768	Tobii Fixation Filter	Exp3_Konan_vs_Roy-Lennon_3.avi	0	0	1024	768	Segment 4	25967	32022	6055					29805	1904-01-01 15:14:09																	11		Fixation	516	751	406
2.2.9999.9999	Loi	Loi20121109	Rec 01	2016-11-10	32022	1024 x 768	Tobii Fixation Filter	Exp3_Konan_vs_Roy-Lennon_3.avi	0	0	1024	768	Segment 4	25967	32022	6055					29821	1904-01-01 15:14:09																	11		Fixation	516	751	406
2.2.9999.9999	Loi	Loi20121109	Rec 01	2016-11-10	32022	1024 x 768	Tobii Fixation Filter	Exp3_Konan_vs_Roy-Lennon_3.avi	0	0	1024	768	Segment 4	25967	32022	6055					29838	1904-01-01 15:14:09																	11		Fixation	516	751	406
2.2.9999.9999	Loi	Loi20121109	Rec 01	2016-11-10	32022	1024 x 768	Tobii Fixation Filter	Exp3_Konan_vs_Roy-Lennon_3.avi	0	0	1024	768	Segment 4	25967	32022	6055					29855	1904-01-01 15:14:09																	11		Fixation	516	751	406
2.2.9999.9999	Loi	Loi20121109	Rec 01	2016-11-10	32022	1024 x 768	Tobii Fixation Filter	Exp3_Konan_vs_Roy-Lennon_3.avi	0	0	1024	768	Segment 4	25967	32022	6055					29871	1904-01-01 15:14:09																	11		Fixation	516	751	406
2.2.9999.9999	Loi	Loi20121109	Rec 01	2016-11-10	32022	1024 x 768	Tobii Fixation Filter	Exp3_Konan_vs_Roy-Lennon_3.avi	0	0	1024	768	Segment 4	25967	32022	6055					29888	1904-01-01 15:14:09																	11		Fixation	516	751	406
2.2.9999.9999	Loi	Loi20121109	Rec 01	2016-11-10	32022	1024 x 768	Tobii Fixation Filter	Exp3_Konan_vs_Roy-Lennon_3.avi	0	0	1024	768	Segment 4	25967	32022	6055					29905	1904-01-01 15:14:09																	11		Fixation	516	751	406
2.2.9999.9999	Loi	Loi20121109	Rec 01	2016-11-10	32022	1024 x 768	Tobii Fixation Filter	Exp3_Konan_vs_Roy-Lennon_3.avi	0	0	1024	768	Segment 4	25967	32022	6055					29921	1904-01-01 15:14:09																	11		Fixation	516	751	406
2.2.9999.9999	Loi	Loi20121109	Rec 01	2016-11-10	32022	1024 x 768	Tobii Fixation Filter	Exp3_Konan_vs_Roy-Lennon_3.avi	0	0	1024	768	Segment 4	25967	32022	6055					29938	1904-01-01 15:14:09																	11		Fixation	516	751	406
2.2.9999.9999	Loi	Loi20121109	Rec 01	2016-11-10	32022	1024 x 768	Tobii Fixation Filter	Exp3_Konan_vs_Roy-Lennon_3.avi	0	0	1024	768	Segment 4	25967	32022	6055					29955	1904-01-01 15:14:09																	11		Fixation	516	751	406
2.2.9999.9999	Loi	Loi20121109	Rec 01	2016-11-10	32022	1024 x 768	Tobii Fixation Filter	Exp3_Konan_vs_Roy-Lennon_3.avi	0	0	1024	768	Segment 4	25967	32022	6055					29971	1904-01-01 15:14:09																	11		Fixation	516	751	406
2.2.9999.9999	Loi	Loi20121109	Rec 01	2016-11-10	32022	1024 x 768	Tobii Fixation Filter	Exp3_Konan_vs_Roy-Lennon_3.avi	0	0	1024	768	Segment 4	25967	32022	6055					29988	1904-01-01 15:14:09																	11		Fixation	516	751	406
2.2.9999.9999	Loi	Loi20121109	Rec 01	2016-11-10	32022	1024 x 768	Tobii Fixation Filter	Exp3_Konan_vs_Roy-Lennon_3.avi	0	0	1024	768	Segment 4	25967	32022	6055					30005	1904-01-01 15:14:10																	11		Fixation	516	751	406
2.2.9999.9999	Loi	Loi20121109	Rec 01	2016-11-10	32022	1024 x 768	Tobii Fixation Filter	Exp3_Konan_vs_Roy-Lennon_3.avi	0	0	1024	768	Segment 4	25967	32022	6055					30021	1904-01-01 15:14:10																	11		Fixation	516	751	406
2.2.9999.9999	Loi	Loi20121109	Rec 01	2016-11-10	32022	1024 x 768	Tobii Fixation Filter	Exp3_Konan_vs_Roy-Lennon_3.avi	0	0	1024	768	Segment 4	25967	32022	6055					30038	1904-01-01 15:14:10																	11		Fixation	516	751	406
2.2.9999.9999	Loi	Loi20121109	Rec 01	2016-11-10	32022	1024 x 768	Tobii Fixation Filter	Exp3_Konan_vs_Roy-Lennon_3.avi	0	0	1024	768	Segment 4	25967	32022	6055					30055	1904-01-01 15:14:10																	11		Fixation	516	751	406
2.2.9999.9999	Loi	Loi20121109	Rec 01	2016-11-10	32022	1024 x 768	Tobii Fixation Filter	Exp3_Konan_vs_Roy-Lennon_3.avi	0	0	1024	768	Segment 4	25967	32022	6055					30071	1904-01-01 15:14:10																	12		Fixation	533
2.2.9999.9999	Loi	Loi20121109	Rec 01	2016-11-10	32022	1024 x 768	Tobii Fixation Filter	Exp3_Konan_vs_Roy-Lennon_3.avi	0	0	1024	768	Segment 4	25967	32022	6055					30088	1904-01-01 15:14:10																	12		Fixation	533
2.2.9999.9999	Loi	Loi20121109	Rec 01	2016-11-10	32022	1024 x 768	Tobii Fixation Filter	Exp3_Konan_vs_Roy-Lennon_3.avi	0	0	1024	768	Segment 4	25967	32022	6055					30105	1904-01-01 15:14:10																	12		Fixation	533
2.2.9999.9999	Loi	Loi20121109	Rec 01	2016-11-10	32022	1024 x 768	Tobii Fixation Filter	Exp3_Konan_vs_Roy-Lennon_3.avi	0	0	1024	768	Segment 4	25967	32022	6055					30121	1904-01-01 15:14:10																	12		Fixation	533
2.2.9999.9999	Loi	Loi20121109	Rec 01	2016-11-10	32022	1024 x 768	Tobii Fixation Filter	Exp3_Konan_vs_Roy-Lennon_3.avi	0	0	1024	768	Segment 4	25967	32022	6055					30138	1904-01-01 15:14:10																	12		Fixation	533
2.2.9999.9999	Loi	Loi20121109	Rec 01	2016-11-10	32022	1024 x 768	Tobii Fixation Filter	Exp3_Konan_vs_Roy-Lennon_3.avi	0	0	1024	768	Segment 4	25967	32022	6055					30155	1904-01-01 15:14:10																	12		Fixation	533
2.2.9999.9999	Loi	Loi20121109	Rec 01	2016-11-10	32022	1024 x 768	Tobii Fixation Filter	Exp3_Konan_vs_Roy-Lennon_3.avi	0	0	1024	768	Segment 4	25967	32022	6055					30171	1904-01-01 15:14:10																	12		Fixation	533
2.2.9999.9999	Loi	Loi20121109	Rec 01	2016-11-10	32022	1024 x 768	Tobii Fixation Filter	Exp3_Konan_vs_Roy-Lennon_3.avi	0	0	1024	768	Segment 4	25967	32022	6055					30188	1904-01-01 15:14:10																	12		Fixation	533
2.2.9999.9999	Loi	Loi20121109	Rec 01	2016-11-10	32022	1024 x 768	Tobii Fixation Filter	Exp3_Konan_vs_Roy-Lennon_3.avi	0	0	1024	768	Segment 4	25967	32022	6055					30205	1904-01-01 15:14:10																	12		Fixation	533
2.2.9999.9999	Loi	Loi20121109	Rec 01	2016-11-10	32022	1024 x 768	Tobii Fixation Filter	Exp3_Konan_vs_Roy-Lennon_3.avi	0	0	1024	768	Segment 4	25967	32022	6055					30221	1904-01-01 15:14:10																	12		Fixation	533
2.2.9999.9999	Loi	Loi20121109	Rec 01	2016-11-10	32022	1024 x 768	Tobii Fixation Filter	Exp3_Konan_vs_Roy-Lennon_3.avi	0	0	1024	768	Segment 4	25967	32022	6055					30238	1904-01-01 15:14:10																	12		Fixation	533
2.2.9999.9999	Loi	Loi20121109	Rec 01	2016-11-10	32022	1024 x 768	Tobii Fixation Filter	Exp3_Konan_vs_Roy-Lennon_3.avi	0	0	1024	768	Segment 4	25967	32022	6055					30255	1904-01-01 15:14:10																	12		Fixation	533
2.2.9999.9999	Loi	Loi20121109	Rec 01	2016-11-10	32022	1024 x 768	Tobii Fixation Filter	Exp3_Konan_vs_Roy-Lennon_3.avi	0	0	1024	768	Segment 4	25967	32022	6055					30271	1904-01-01 15:14:10																	12		Fixation	533
2.2.9999.9999	Loi	Loi20121109	Rec 01	2016-11-10	32022	1024 x 768	Tobii Fixation Filter	Exp3_Konan_vs_Roy-Lennon_3.avi	0	0	1024	768	Segment 4	25967	32022	6055					30288	1904-01-01 15:14:10																	12		Fixation	533
2.2.9999.9999	Loi	Loi20121109	Rec 01	2016-11-10	32022	1024 x 768	Tobii Fixation Filter	Exp3_Konan_vs_Roy-Lennon_3.avi	0	0	1024	768	Segment 4	25967	32022	6055					30305	1904-01-01 15:14:10																	12		Fixation	533
2.2.9999.9999	Loi	Loi20121109	Rec 01	2016-11-10	32022	1024 x 768	Tobii Fixation Filter	Exp3_Konan_vs_Roy-Lennon_3.avi	0	0	1024	768	Segment 4	25967	32022	6055					30321	1904-01-01 15:14:10																	12		Fixation	533
2.2.9999.9999	Loi	Loi20121109	Rec 01	2016-11-10	32022	1024 x 768	Tobii Fixation Filter	Exp3_Konan_vs_Roy-Lennon_3.avi	0	0	1024	768	Segment 4	25967	32022	6055					30338	1904-01-01 15:14:10																	12		Fixation	533
2.2.9999.9999	Loi	Loi20121109	Rec 01	2016-11-10	32022	1024 x 768	Tobii Fixation Filter	Exp3_Konan_vs_Roy-Lennon_3.avi	0	0	1024	768	Segment 4	25967	32022	6055					30355	1904-01-01 15:14:10																	12		Fixation	533
2.2.9999.9999	Loi	Loi20121109	Rec 01	2016-11-10	32022	1024 x 768	Tobii Fixation Filter	Exp3_Konan_vs_Roy-Lennon_3.avi	0	0	1024	768	Segment 4	25967	32022	6055					30371	1904-01-01 15:14:10																	12		Fixation	533
2.2.9999.9999	Loi	Loi20121109	Rec 01	2016-11-10	32022	1024 x 768	Tobii Fixation Filter	Exp3_Konan_vs_Roy-Lennon_3.avi	0	0	1024	768	Segment 4	25967	32022	6055					30388	1904-01-01 15:14:10																	12		Fixation	533
2.2.9999.9999	Loi	Loi20121109	Rec 01	2016-11-10	32022	1024 x 768	Tobii Fixation Filter	Exp3_Konan_vs_Roy-Lennon_3.avi	0	0	1024	768	Segment 4	25967	32022	6055					30404	1904-01-01 15:14:10																	12		Fixation	533
2.2.9999.9999	Loi	Loi20121109	Rec 01	2016-11-10	32022	1024 x 768	Tobii Fixation Filter	Exp3_Konan_vs_Roy-Lennon_3.avi	0	0	1024	768	Segment 4	25967	32022	6055					30421	1904-01-01 15:14:10																	12		Fixation	533
2.2.9999.9999	Loi	Loi20121109	Rec 01	2016-11-10	32022	1024 x 768	Tobii Fixation Filter	Exp3_Konan_vs_Roy-Lennon_3.avi	0	0	1024	768	Segment 4	25967	32022	6055					30438	1904-01-01 15:14:10																	12		Fixation	533
2.2.9999.9999	Loi	Loi20121109	Rec 01	2016-11-10	32022	1024 x 768	Tobii Fixation Filter	Exp3_Konan_vs_Roy-Lennon_3.avi	0	0	1024	768	Segment 4	25967	32022	6055					30455	1904-01-01 15:14:10																	12		Fixation	533
2.2.9999.9999	Loi	Loi20121109	Rec 01	2016-11-10	32022	1024 x 768	Tobii Fixation Filter	Exp3_Konan_vs_Roy-Lennon_3.avi	0	0	1024	768	Segment 4	25967	32022	6055					30471	1904-01-01 15:14:10																	12		Fixation	533
2.2.9999.9999	Loi	Loi20121109	Rec 01	2016-11-10	32022	1024 x 768	Tobii Fixation Filter	Exp3_Konan_vs_Roy-Lennon_3.avi	0	0	1024	768	Segment 4	25967	32022	6055					30488	1904-01-01 15:14:10																	12		Fixation	533
2.2.9999.9999	Loi	Loi20121109	Rec 01	2016-11-10	32022	1024 x 768	Tobii Fixation Filter	Exp3_Konan_vs_Roy-Lennon_3.avi	0	0	1024	768	Segment 4	25967	32022	6055					30504	1904-01-01 15:14:10																	12		Fixation	533
2.2.9999.9999	Loi	Loi20121109	Rec 01	2016-11-10	32022	1024 x 768	Tobii Fixation Filter	Exp3_Konan_vs_Roy-Lennon_3.avi	0	0	1024	768	Segment 4	25967	32022	6055					30521	1904-01-01 15:14:10																	12		Fixation	533
2.2.9999.9999	Loi	Loi20121109	Rec 01	2016-11-10	32022	1024 x 768	Tobii Fixation Filter	Exp3_Konan_vs_Roy-Lennon_3.avi	0	0	1024	768	Segment 4	25967	32022	6055					30538	1904-01-01 15:14:10																	12		Fixation	533
2.2.9999.9999	Loi	Loi20121109	Rec 01	2016-11-10	32022	1024 x 768	Tobii Fixation Filter	Exp3_Konan_vs_Roy-Lennon_3.avi	0	0	1024	768	Segment 4	25967	32022	6055					30554	1904-01-01 15:14:10																	12		Fixation	533
2.2.9999.9999	Loi	Loi20121109	Rec 01	2016-11-10	32022	1024 x 768	Tobii Fixation Filter	Exp3_Konan_vs_Roy-Lennon_3.avi	0	0	1024	768	Segment 4	25967	32022	6055					30571	1904-01-01 15:14:10																	12		Fixation	533
2.2.9999.9999	Loi	Loi20121109	Rec 01	2016-11-10	32022	1024 x 768	Tobii Fixation Filter	Exp3_Konan_vs_Roy-Lennon_3.avi	0	0	1024	768	Segment 4	25967	32022	6055					30588	1904-01-01 15:14:10																	12		Fixation	533
2.2.9999.9999	Loi	Loi20121109	Rec 01	2016-11-10	32022	1024 x 768	Tobii Fixation Filter	Exp3_Konan_vs_Roy-Lennon_3.avi	0	0	1024	768	Segment 4	25967	32022	6055					30604	1904-01-01 15:14:10																	13		Fixation	100
2.2.9999.9999	Loi	Loi20121109	Rec 01	2016-11-10	32022	1024 x 768	Tobii Fixation Filter	Exp3_Konan_vs_Roy-Lennon_3.avi	0	0	1024	768	Segment 4	25967	32022	6055					30621	1904-01-01 15:14:10																	13		Fixation	100
2.2.9999.9999	Loi	Loi20121109	Rec 01	2016-11-10	32022	1024 x 768	Tobii Fixation Filter	Exp3_Konan_vs_Roy-Lennon_3.avi	0	0	1024	768	Segment 4	25967	32022	6055					30638	1904-01-01 15:14:10																	13		Fixation	100
2.2.9999.9999	Loi	Loi20121109	Rec 01	2016-11-10	32022	1024 x 768	Tobii Fixation Filter	Exp3_Konan_vs_Roy-Lennon_3.avi	0	0	1024	768	Segment 4	25967	32022	6055					30654	1904-01-01 15:14:10																	13		Fixation	100
2.2.9999.9999	Loi	Loi20121109	Rec 01	2016-11-10	32022	1024 x 768	Tobii Fixation Filter	Exp3_Konan_vs_Roy-Lennon_3.avi	0	0	1024	768	Segment 4	25967	32022	6055					30671	1904-01-01 15:14:10																	13		Fixation	100
2.2.9999.9999	Loi	Loi20121109	Rec 01	2016-11-10	32022	1024 x 768	Tobii Fixation Filter	Exp3_Konan_vs_Roy-Lennon_3.avi	0	0	1024	768	Segment 4	25967	32022	6055					30688	1904-01-01 15:14:10																	13		Fixation	100
2.2.9999.9999	Loi	Loi20121109	Rec 01	2016-11-10	32022	1024 x 768	Tobii Fixation Filter	Exp3_Konan_vs_Roy-Lennon_3.avi	0	0	1024	768	Segment 4	25967	32022	6055					30704	1904-01-01 15:14:10																	14		Fixation	117
2.2.9999.9999	Loi	Loi20121109	Rec 01	2016-11-10	32022	1024 x 768	Tobii Fixation Filter	Exp3_Konan_vs_Roy-Lennon_3.avi	0	0	1024	768	Segment 4	25967	32022	6055					30721	1904-01-01 15:14:10																	14		Fixation	117
2.2.9999.9999	Loi	Loi20121109	Rec 01	2016-11-10	32022	1024 x 768	Tobii Fixation Filter	Exp3_Konan_vs_Roy-Lennon_3.avi	0	0	1024	768	Segment 4	25967	32022	6055					30738	1904-01-01 15:14:10																	14		Fixation	117
2.2.9999.9999	Loi	Loi20121109	Rec 01	2016-11-10	32022	1024 x 768	Tobii Fixation Filter	Exp3_Konan_vs_Roy-Lennon_3.avi	0	0	1024	768	Segment 4	25967	32022	6055					30754	1904-01-01 15:14:10																	14		Fixation	117
2.2.9999.9999	Loi	Loi20121109	Rec 01	2016-11-10	32022	1024 x 768	Tobii Fixation Filter	Exp3_Konan_vs_Roy-Lennon_3.avi	0	0	1024	768	Segment 4	25967	32022	6055					30771	1904-01-01 15:14:10																	14		Fixation	117
2.2.9999.9999	Loi	Loi20121109	Rec 01	2016-11-10	32022	1024 x 768	Tobii Fixation Filter	Exp3_Konan_vs_Roy-Lennon_3.avi	0	0	1024	768	Segment 4	25967	32022	6055					30788	1904-01-01 15:14:10																	14		Fixation	117
2.2.9999.9999	Loi	Loi20121109	Rec 01	2016-11-10	32022	1024 x 768	Tobii Fixation Filter	Exp3_Konan_vs_Roy-Lennon_3.avi	0	0	1024	768	Segment 4	25967	32022	6055					30804	1904-01-01 15:14:10																	14		Fixation	117
2.2.9999.9999	Loi	Loi20121109	Rec 01	2016-11-10	32022	1024 x 768	Tobii Fixation Filter	Exp3_Konan_vs_Roy-Lennon_3.avi	0	0	1024	768	Segment 4	25967	32022	6055					30821	1904-01-01 15:14:10																	15		Fixation	117
2.2.9999.9999	Loi	Loi20121109	Rec 01	2016-11-10	32022	1024 x 768	Tobii Fixation Filter	Exp3_Konan_vs_Roy-Lennon_3.avi	0	0	1024	768	Segment 4	25967	32022	6055					30838	1904-01-01 15:14:10																	15		Fixation	117
2.2.9999.9999	Loi	Loi20121109	Rec 01	2016-11-10	32022	1024 x 768	Tobii Fixation Filter	Exp3_Konan_vs_Roy-Lennon_3.avi	0	0	1024	768	Segment 4	25967	32022	6055					30855	1904-01-01 15:14:10																	15		Fixation	117
2.2.9999.9999	Loi	Loi20121109	Rec 01	2016-11-10	32022	1024 x 768	Tobii Fixation Filter	Exp3_Konan_vs_Roy-Lennon_3.avi	0	0	1024	768	Segment 4	25967	32022	6055					30871	1904-01-01 15:14:10																	15		Fixation	117
2.2.9999.9999	Loi	Loi20121109	Rec 01	2016-11-10	32022	1024 x 768	Tobii Fixation Filter	Exp3_Konan_vs_Roy-Lennon_3.avi	0	0	1024	768	Segment 4	25967	32022	6055					30887	1904-01-01 15:14:10																	15		Fixation	117
2.2.9999.9999	Loi	Loi20121109	Rec 01	2016-11-10	32022	1024 x 768	Tobii Fixation Filter	Exp3_Konan_vs_Roy-Lennon_3.avi	0	0	1024	768	Segment 4	25967	32022	6055					30904	1904-01-01 15:14:10																	15		Fixation	117
2.2.9999.9999	Loi	Loi20121109	Rec 01	2016-11-10	32022	1024 x 768	Tobii Fixation Filter	Exp3_Konan_vs_Roy-Lennon_3.avi	0	0	1024	768	Segment 4	25967	32022	6055					30921	1904-01-01 15:14:10																	15		Fixation	117
2.2.9999.9999	Loi	Loi20121109	Rec 01	2016-11-10	32022	1024 x 768	Tobii Fixation Filter	Exp3_Konan_vs_Roy-Lennon_3.avi	0	0	1024	768	Segment 4	25967	32022	6055					30937	1904-01-01 15:14:10																	16		Fixation	167
2.2.9999.9999	Loi	Loi20121109	Rec 01	2016-11-10	32022	1024 x 768	Tobii Fixation Filter	Exp3_Konan_vs_Roy-Lennon_3.avi	0	0	1024	768	Segment 4	25967	32022	6055					30954	1904-01-01 15:14:10																	16		Fixation	167
2.2.9999.9999	Loi	Loi20121109	Rec 01	2016-11-10	32022	1024 x 768	Tobii Fixation Filter	Exp3_Konan_vs_Roy-Lennon_3.avi	0	0	1024	768	Segment 4	25967	32022	6055					30971	1904-01-01 15:14:10																	16		Fixation	167
2.2.9999.9999	Loi	Loi20121109	Rec 01	2016-11-10	32022	1024 x 768	Tobii Fixation Filter	Exp3_Konan_vs_Roy-Lennon_3.avi	0	0	1024	768	Segment 4	25967	32022	6055					30988	1904-01-01 15:14:10																	16		Fixation	167
2.2.9999.9999	Loi	Loi20121109	Rec 01	2016-11-10	32022	1024 x 768	Tobii Fixation Filter	Exp3_Konan_vs_Roy-Lennon_3.avi	0	0	1024	768	Segment 4	25967	32022	6055					31004	1904-01-01 15:14:11																	16		Fixation	167
2.2.9999.9999	Loi	Loi20121109	Rec 01	2016-11-10	32022	1024 x 768	Tobii Fixation Filter	Exp3_Konan_vs_Roy-Lennon_3.avi	0	0	1024	768	Segment 4	25967	32022	6055					31021	1904-01-01 15:14:11																	16		Fixation	167
2.2.9999.9999	Loi	Loi20121109	Rec 01	2016-11-10	32022	1024 x 768	Tobii Fixation Filter	Exp3_Konan_vs_Roy-Lennon_3.avi	0	0	1024	768	Segment 4	25967	32022	6055					31037	1904-01-01 15:14:11																	16		Fixation	167
2.2.9999.9999	Loi	Loi20121109	Rec 01	2016-11-10	32022	1024 x 768	Tobii Fixation Filter	Exp3_Konan_vs_Roy-Lennon_3.avi	0	0	1024	768	Segment 4	25967	32022	6055					31054	1904-01-01 15:14:11																	16		Fixation	167
2.2.9999.9999	Loi	Loi20121109	Rec 01	2016-11-10	32022	1024 x 768	Tobii Fixation Filter	Exp3_Konan_vs_Roy-Lennon_3.avi	0	0	1024	768	Segment 4	25967	32022	6055					31071	1904-01-01 15:14:11																	16		Fixation	167
2.2.9999.9999	Loi	Loi20121109	Rec 01	2016-11-10	32022	1024 x 768	Tobii Fixation Filter	Exp3_Konan_vs_Roy-Lennon_3.avi	0	0	1024	768	Segment 4	25967	32022	6055					31088	1904-01-01 15:14:11																	16		Fixation	167
2.2.9999.9999	Loi	Loi20121109	Rec 01	2016-11-10	32022	1024 x 768	Tobii Fixation Filter	Exp3_Konan_vs_Roy-Lennon_3.avi	0	0	1024	768	Segment 4	25967	32022	6055					31104	1904-01-01 15:14:11																	17		Fixation	117
2.2.9999.9999	Loi	Loi20121109	Rec 01	2016-11-10	32022	1024 x 768	Tobii Fixation Filter	Exp3_Konan_vs_Roy-Lennon_3.avi	0	0	1024	768	Segment 4	25967	32022	6055					31121	1904-01-01 15:14:11																	17		Fixation	117
2.2.9999.9999	Loi	Loi20121109	Rec 01	2016-11-10	32022	1024 x 768	Tobii Fixation Filter	Exp3_Konan_vs_Roy-Lennon_3.avi	0	0	1024	768	Segment 4	25967	32022	6055					31137	1904-01-01 15:14:11																	17		Fixation	117
2.2.9999.9999	Loi	Loi20121109	Rec 01	2016-11-10	32022	1024 x 768	Tobii Fixation Filter	Exp3_Konan_vs_Roy-Lennon_3.avi	0	0	1024	768	Segment 4	25967	32022	6055					31154	1904-01-01 15:14:11																	17		Fixation	117
2.2.9999.9999	Loi	Loi20121109	Rec 01	2016-11-10	32022	1024 x 768	Tobii Fixation Filter	Exp3_Konan_vs_Roy-Lennon_3.avi	0	0	1024	768	Segment 4	25967	32022	6055					31171	1904-01-01 15:14:11																	17		Fixation	117
2.2.9999.9999	Loi	Loi20121109	Rec 01	2016-11-10	32022	1024 x 768	Tobii Fixation Filter	Exp3_Konan_vs_Roy-Lennon_3.avi	0	0	1024	768	Segment 4	25967	32022	6055					31188	1904-01-01 15:14:11																	17		Fixation	117
2.2.9999.9999	Loi	Loi20121109	Rec 01	2016-11-10	32022	1024 x 768	Tobii Fixation Filter	Exp3_Konan_vs_Roy-Lennon_3.avi	0	0	1024	768	Segment 4	25967	32022	6055					31204	1904-01-01 15:14:11																	17		Fixation	117
2.2.9999.9999	Loi	Loi20121109	Rec 01	2016-11-10	32022	1024 x 768	Tobii Fixation Filter	Exp3_Konan_vs_Roy-Lennon_3.avi	0	0	1024	768	Segment 4	25967	32022	6055					31221	1904-01-01 15:14:11																	18		Fixation	117
2.2.9999.9999	Loi	Loi20121109	Rec 01	2016-11-10	32022	1024 x 768	Tobii Fixation Filter	Exp3_Konan_vs_Roy-Lennon_3.avi	0	0	1024	768	Segment 4	25967	32022	6055					31237	1904-01-01 15:14:11																	18		Fixation	117
2.2.9999.9999	Loi	Loi20121109	Rec 01	2016-11-10	32022	1024 x 768	Tobii Fixation Filter	Exp3_Konan_vs_Roy-Lennon_3.avi	0	0	1024	768	Segment 4	25967	32022	6055					31254	1904-01-01 15:14:11																	18		Fixation	117
2.2.9999.9999	Loi	Loi20121109	Rec 01	2016-11-10	32022	1024 x 768	Tobii Fixation Filter	Exp3_Konan_vs_Roy-Lennon_3.avi	0	0	1024	768	Segment 4	25967	32022	6055					31271	1904-01-01 15:14:11																	18		Fixation	117
2.2.9999.9999	Loi	Loi20121109	Rec 01	2016-11-10	32022	1024 x 768	Tobii Fixation Filter	Exp3_Konan_vs_Roy-Lennon_3.avi	0	0	1024	768	Segment 4	25967	32022	6055					31288	1904-01-01 15:14:11																	18		Fixation	117
2.2.9999.9999	Loi	Loi20121109	Rec 01	2016-11-10	32022	1024 x 768	Tobii Fixation Filter	Exp3_Konan_vs_Roy-Lennon_3.avi	0	0	1024	768	Segment 4	25967	32022	6055					31304	1904-01-01 15:14:11																	18		Fixation	117
2.2.9999.9999	Loi	Loi20121109	Rec 01	2016-11-10	32022	1024 x 768	Tobii Fixation Filter	Exp3_Konan_vs_Roy-Lennon_3.avi	0	0	1024	768	Segment 4	25967	32022	6055					31321	1904-01-01 15:14:11																	18		Fixation	117
2.2.9999.9999	Loi	Loi20121109	Rec 01	2016-11-10	32022	1024 x 768	Tobii Fixation Filter	Exp3_Konan_vs_Roy-Lennon_3.avi	0	0	1024	768	Segment 4	25967	32022	6055					31337	1904-01-01 15:14:11																	19		Fixation	366
2.2.9999.9999	Loi	Loi20121109	Rec 01	2016-11-10	32022	1024 x 768	Tobii Fixation Filter	Exp3_Konan_vs_Roy-Lennon_3.avi	0	0	1024	768	Segment 4	25967	32022	6055					31354	1904-01-01 15:14:11																	19		Fixation	366
2.2.9999.9999	Loi	Loi20121109	Rec 01	2016-11-10	32022	1024 x 768	Tobii Fixation Filter	Exp3_Konan_vs_Roy-Lennon_3.avi	0	0	1024	768	Segment 4	25967	32022	6055					31370	1904-01-01 15:14:11																	19		Fixation	366
2.2.9999.9999	Loi	Loi20121109	Rec 01	2016-11-10	32022	1024 x 768	Tobii Fixation Filter	Exp3_Konan_vs_Roy-Lennon_3.avi	0	0	1024	768	Segment 4	25967	32022	6055					31387	1904-01-01 15:14:11																	19		Fixation	366
2.2.9999.9999	Loi	Loi20121109	Rec 01	2016-11-10	32022	1024 x 768	Tobii Fixation Filter	Exp3_Konan_vs_Roy-Lennon_3.avi	0	0	1024	768	Segment 4	25967	32022	6055					31404	1904-01-01 15:14:11																	19		Fixation	366
2.2.9999.9999	Loi	Loi20121109	Rec 01	2016-11-10	32022	1024 x 768	Tobii Fixation Filter	Exp3_Konan_vs_Roy-Lennon_3.avi	0	0	1024	768	Segment 4	25967	32022	6055					31421	1904-01-01 15:14:11																	19		Fixation	366
2.2.9999.9999	Loi	Loi20121109	Rec 01	2016-11-10	32022	1024 x 768	Tobii Fixation Filter	Exp3_Konan_vs_Roy-Lennon_3.avi	0	0	1024	768	Segment 4	25967	32022	6055					31437	1904-01-01 15:14:11																	19		Fixation	366
2.2.9999.9999	Loi	Loi20121109	Rec 01	2016-11-10	32022	1024 x 768	Tobii Fixation Filter	Exp3_Konan_vs_Roy-Lennon_3.avi	0	0	1024	768	Segment 4	25967	32022	6055					31453	1904-01-01 15:14:11																	19		Fixation	366
2.2.9999.9999	Loi	Loi20121109	Rec 01	2016-11-10	32022	1024 x 768	Tobii Fixation Filter	Exp3_Konan_vs_Roy-Lennon_3.avi	0	0	1024	768	Segment 4	25967	32022	6055					31470	1904-01-01 15:14:11																	19		Fixation	366
2.2.9999.9999	Loi	Loi20121109	Rec 01	2016-11-10	32022	1024 x 768	Tobii Fixation Filter	Exp3_Konan_vs_Roy-Lennon_3.avi	0	0	1024	768	Segment 4	25967	32022	6055					31487	1904-01-01 15:14:11																	19		Fixation	366
2.2.9999.9999	Loi	Loi20121109	Rec 01	2016-11-10	32022	1024 x 768	Tobii Fixation Filter	Exp3_Konan_vs_Roy-Lennon_3.avi	0	0	1024	768	Segment 4	25967	32022	6055					31504	1904-01-01 15:14:11																	19		Fixation	366
2.2.9999.9999	Loi	Loi20121109	Rec 01	2016-11-10	32022	1024 x 768	Tobii Fixation Filter	Exp3_Konan_vs_Roy-Lennon_3.avi	0	0	1024	768	Segment 4	25967	32022	6055					31520	1904-01-01 15:14:11																	19		Fixation	366
2.2.9999.9999	Loi	Loi20121109	Rec 01	2016-11-10	32022	1024 x 768	Tobii Fixation Filter	Exp3_Konan_vs_Roy-Lennon_3.avi	0	0	1024	768	Segment 4	25967	32022	6055					31537	1904-01-01 15:14:11																	19		Fixation	366
2.2.9999.9999	Loi	Loi20121109	Rec 01	2016-11-10	32022	1024 x 768	Tobii Fixation Filter	Exp3_Konan_vs_Roy-Lennon_3.avi	0	0	1024	768	Segment 4	25967	32022	6055					31553	1904-01-01 15:14:11																	19		Fixation	366
2.2.9999.9999	Loi	Loi20121109	Rec 01	2016-11-10	32022	1024 x 768	Tobii Fixation Filter	Exp3_Konan_vs_Roy-Lennon_3.avi	0	0	1024	768	Segment 4	25967	32022	6055					31570	1904-01-01 15:14:11																	19		Fixation	366
2.2.9999.9999	Loi	Loi20121109	Rec 01	2016-11-10	32022	1024 x 768	Tobii Fixation Filter	Exp3_Konan_vs_Roy-Lennon_3.avi	0	0	1024	768	Segment 4	25967	32022	6055					31587	1904-01-01 15:14:11																	19		Fixation	366
2.2.9999.9999	Loi	Loi20121109	Rec 01	2016-11-10	32022	1024 x 768	Tobii Fixation Filter	Exp3_Konan_vs_Roy-Lennon_3.avi	0	0	1024	768	Segment 4	25967	32022	6055					31604	1904-01-01 15:14:11																	19		Fixation	366
2.2.9999.9999	Loi	Loi20121109	Rec 01	2016-11-10	32022	1024 x 768	Tobii Fixation Filter	Exp3_Konan_vs_Roy-Lennon_3.avi	0	0	1024	768	Segment 4	25967	32022	6055					31620	1904-01-01 15:14:11																	19		Fixation	366
2.2.9999.9999	Loi	Loi20121109	Rec 01	2016-11-10	32022	1024 x 768	Tobii Fixation Filter	Exp3_Konan_vs_Roy-Lennon_3.avi	0	0	1024	768	Segment 4	25967	32022	6055					31637	1904-01-01 15:14:11																	19		Fixation	366
2.2.9999.9999	Loi	Loi20121109	Rec 01	2016-11-10	32022	1024 x 768	Tobii Fixation Filter	Exp3_Konan_vs_Roy-Lennon_3.avi	0	0	1024	768	Segment 4	25967	32022	6055					31653	1904-01-01 15:14:11																	19		Fixation	366
2.2.9999.9999	Loi	Loi20121109	Rec 01	2016-11-10	32022	1024 x 768	Tobii Fixation Filter	Exp3_Konan_vs_Roy-Lennon_3.avi	0	0	1024	768	Segment 4	25967	32022	6055					31670	1904-01-01 15:14:11																	19		Fixation	366
2.2.9999.9999	Loi	Loi20121109	Rec 01	2016-11-10	32022	1024 x 768	Tobii Fixation Filter	Exp3_Konan_vs_Roy-Lennon_3.avi	0	0	1024	768	Segment 4	25967	32022	6055					31687	1904-01-01 15:14:11																	19		Fixation	366
2.2.9999.9999	Loi	Loi20121109	Rec 01	2016-11-10	32022	1024 x 768	Tobii Fixation Filter	Exp3_Konan_vs_Roy-Lennon_3.avi	0	0	1024	768	Segment 4	25967	32022	6055					31704	1904-01-01 15:14:11																	20		Fixation	200
2.2.9999.9999	Loi	Loi20121109	Rec 01	2016-11-10	32022	1024 x 768	Tobii Fixation Filter	Exp3_Konan_vs_Roy-Lennon_3.avi	0	0	1024	768	Segment 4	25967	32022	6055					31720	1904-01-01 15:14:11																	20		Fixation	200
2.2.9999.9999	Loi	Loi20121109	Rec 01	2016-11-10	32022	1024 x 768	Tobii Fixation Filter	Exp3_Konan_vs_Roy-Lennon_3.avi	0	0	1024	768	Segment 4	25967	32022	6055					31736	1904-01-01 15:14:11																	20		Fixation	200
2.2.9999.9999	Loi	Loi20121109	Rec 01	2016-11-10	32022	1024 x 768	Tobii Fixation Filter	Exp3_Konan_vs_Roy-Lennon_3.avi	0	0	1024	768	Segment 4	25967	32022	6055					31753	1904-01-01 15:14:11																	20		Fixation	200
2.2.9999.9999	Loi	Loi20121109	Rec 01	2016-11-10	32022	1024 x 768	Tobii Fixation Filter	Exp3_Konan_vs_Roy-Lennon_3.avi	0	0	1024	768	Segment 4	25967	32022	6055					31770	1904-01-01 15:14:11																	20		Fixation	200
2.2.9999.9999	Loi	Loi20121109	Rec 01	2016-11-10	32022	1024 x 768	Tobii Fixation Filter	Exp3_Konan_vs_Roy-Lennon_3.avi	0	0	1024	768	Segment 4	25967	32022	6055					31787	1904-01-01 15:14:11																	20		Fixation	200
2.2.9999.9999	Loi	Loi20121109	Rec 01	2016-11-10	32022	1024 x 768	Tobii Fixation Filter	Exp3_Konan_vs_Roy-Lennon_3.avi	0	0	1024	768	Segment 4	25967	32022	6055					31803	1904-01-01 15:14:11																	20		Fixation	200
2.2.9999.9999	Loi	Loi20121109	Rec 01	2016-11-10	32022	1024 x 768	Tobii Fixation Filter	Exp3_Konan_vs_Roy-Lennon_3.avi	0	0	1024	768	Segment 4	25967	32022	6055					31820	1904-01-01 15:14:11																	20		Fixation	200
2.2.9999.9999	Loi	Loi20121109	Rec 01	2016-11-10	32022	1024 x 768	Tobii Fixation Filter	Exp3_Konan_vs_Roy-Lennon_3.avi	0	0	1024	768	Segment 4	25967	32022	6055					31836	1904-01-01 15:14:11																	20		Fixation	200
2.2.9999.9999	Loi	Loi20121109	Rec 01	2016-11-10	32022	1024 x 768	Tobii Fixation Filter	Exp3_Konan_vs_Roy-Lennon_3.avi	0	0	1024	768	Segment 4	25967	32022	6055					31853	1904-01-01 15:14:11																	20		Fixation	200
2.2.9999.9999	Loi	Loi20121109	Rec 01	2016-11-10	32022	1024 x 768	Tobii Fixation Filter	Exp3_Konan_vs_Roy-Lennon_3.avi	0	0	1024	768	Segment 4	25967	32022	6055					31870	1904-01-01 15:14:11																	20		Fixation	200
2.2.9999.9999	Loi	Loi20121109	Rec 01	2016-11-10	32022	1024 x 768	Tobii Fixation Filter	Exp3_Konan_vs_Roy-Lennon_3.avi	0	0	1024	768	Segment 4	25967	32022	6055					31887	1904-01-01 15:14:11																	20		Fixation	200
2.2.9999.9999	Loi	Loi20121109	Rec 01	2016-11-10	32022	1024 x 768	Tobii Fixation Filter	Exp3_Konan_vs_Roy-Lennon_3.avi	0	0	1024	768	Segment 4	25967	32022	6055					31903	1904-01-01 15:14:11																	21		Fixation	83
2.2.9999.9999	Loi	Loi20121109	Rec 01	2016-11-10	32022	1024 x 768	Tobii Fixation Filter	Exp3_Konan_vs_Roy-Lennon_3.avi	0	0	1024	768	Segment 4	25967	32022	6055					31920	1904-01-01 15:14:11																	21		Fixation	83
2.2.9999.9999	Loi	Loi20121109	Rec 01	2016-11-10	32022	1024 x 768	Tobii Fixation Filter	Exp3_Konan_vs_Roy-Lennon_3.avi	0	0	1024	768	Segment 4	25967	32022	6055					31936	1904-01-01 15:14:11																	21		Fixation	83
2.2.9999.9999	Loi	Loi20121109	Rec 01	2016-11-10	32022	1024 x 768	Tobii Fixation Filter	Exp3_Konan_vs_Roy-Lennon_3.avi	0	0	1024	768	Segment 4	25967	32022	6055					31953	1904-01-01 15:14:11																	21		Fixation	83
2.2.9999.9999	Loi	Loi20121109	Rec 01	2016-11-10	32022	1024 x 768	Tobii Fixation Filter	Exp3_Konan_vs_Roy-Lennon_3.avi	0	0	1024	768	Segment 4	25967	32022	6055					31970	1904-01-01 15:14:11																	21		Fixation	83
2.2.9999.9999	Loi	Loi20121109	Rec 01	2016-11-10	32022	1024 x 768	Tobii Fixation Filter	Exp3_Konan_vs_Roy-Lennon_3.avi	0	0	1024	768	Segment 4	25967	32022	6055					31986	1904-01-01 15:14:11
2.2.9999.9999	Loi	Loi20121109	Rec 01	2016-11-10	32022	1024 x 768	Tobii Fixation Filter	Exp3_Konan_vs_Roy-Lennon_3.avi	0	0	1024	768	Segment 4	25967	32022	6055					32022	1904-01-01 15:14:12										2	MovieEnd	Exp3_Konan_vs_Roy-Lennon_3.avi
2.2.9999.9999	Zamba	Zamba20121109	Rec 01	2016-11-10	31914	1024 x 768	Tobii Fixation Filter	Exp1_Misaki_vs_Shoubou_cb_3.avi	0	0	1024	768	Segment 1	1503	7544	6041					1503	1904-01-01 15:38:14										1	MovieStart	Exp1_Misaki_vs_Shoubou_cb_3.avi					1		Fixation	1216	722	360
2.2.9999.9999	Zamba	Zamba20121109	Rec 01	2016-11-10	31914	1024 x 768	Tobii Fixation Filter	Exp1_Misaki_vs_Shoubou_cb_3.avi	0	0	1024	768	Segment 1	1503	7544	6041					1508	1904-01-01 15:38:14																	1		Fixation	1216	722	360
2.2.9999.9999	Zamba	Zamba20121109	Rec 01	2016-11-10	31914	1024 x 768	Tobii Fixation Filter	Exp1_Misaki_vs_Shoubou_cb_3.avi	0	0	1024	768	Segment 1	1503	7544	6041					1524	1904-01-01 15:38:14																	1		Fixation	1216	722	360
2.2.9999.9999	Zamba	Zamba20121109	Rec 01	2016-11-10	31914	1024 x 768	Tobii Fixation Filter	Exp1_Misaki_vs_Shoubou_cb_3.avi	0	0	1024	768	Segment 1	1503	7544	6041					1541	1904-01-01 15:38:14																	1		Fixation	1216	722	360
2.2.9999.9999	Zamba	Zamba20121109	Rec 01	2016-11-10	31914	1024 x 768	Tobii Fixation Filter	Exp1_Misaki_vs_Shoubou_cb_3.avi	0	0	1024	768	Segment 1	1503	7544	6041					1558	1904-01-01 15:38:14																	1		Fixation	1216	722	360
2.2.9999.9999	Zamba	Zamba20121109	Rec 01	2016-11-10	31914	1024 x 768	Tobii Fixation Filter	Exp1_Misaki_vs_Shoubou_cb_3.avi	0	0	1024	768	Segment 1	1503	7544	6041					1574	1904-01-01 15:38:14																	1		Fixation	1216	722	360
2.2.9999.9999	Zamba	Zamba20121109	Rec 01	2016-11-10	31914	1024 x 768	Tobii Fixation Filter	Exp1_Misaki_vs_Shoubou_cb_3.avi	0	0	1024	768	Segment 1	1503	7544	6041					1591	1904-01-01 15:38:14																	1		Fixation	1216	722	360
2.2.9999.9999	Zamba	Zamba20121109	Rec 01	2016-11-10	31914	1024 x 768	Tobii Fixation Filter	Exp1_Misaki_vs_Shoubou_cb_3.avi	0	0	1024	768	Segment 1	1503	7544	6041					1608	1904-01-01 15:38:14																	1		Fixation	1216	722	360
2.2.9999.9999	Zamba	Zamba20121109	Rec 01	2016-11-10	31914	1024 x 768	Tobii Fixation Filter	Exp1_Misaki_vs_Shoubou_cb_3.avi	0	0	1024	768	Segment 1	1503	7544	6041					1624	1904-01-01 15:38:14																	1		Fixation	1216	722	360
2.2.9999.9999	Zamba	Zamba20121109	Rec 01	2016-11-10	31914	1024 x 768	Tobii Fixation Filter	Exp1_Misaki_vs_Shoubou_cb_3.avi	0	0	1024	768	Segment 1	1503	7544	6041					1641	1904-01-01 15:38:14																	1		Fixation	1216	722	360
2.2.9999.9999	Zamba	Zamba20121109	Rec 01	2016-11-10	31914	1024 x 768	Tobii Fixation Filter	Exp1_Misaki_vs_Shoubou_cb_3.avi	0	0	1024	768	Segment 1	1503	7544	6041					1657	1904-01-01 15:38:14																	1		Fixation	1216	722	360
2.2.9999.9999	Zamba	Zamba20121109	Rec 01	2016-11-10	31914	1024 x 768	Tobii Fixation Filter	Exp1_Misaki_vs_Shoubou_cb_3.avi	0	0	1024	768	Segment 1	1503	7544	6041					1674	1904-01-01 15:38:14																	1		Fixation	1216	722	360
2.2.9999.9999	Zamba	Zamba20121109	Rec 01	2016-11-10	31914	1024 x 768	Tobii Fixation Filter	Exp1_Misaki_vs_Shoubou_cb_3.avi	0	0	1024	768	Segment 1	1503	7544	6041					1691	1904-01-01 15:38:14																	1		Fixation	1216	722	360
2.2.9999.9999	Zamba	Zamba20121109	Rec 01	2016-11-10	31914	1024 x 768	Tobii Fixation Filter	Exp1_Misaki_vs_Shoubou_cb_3.avi	0	0	1024	768	Segment 1	1503	7544	6041					1707	1904-01-01 15:38:14																	1		Fixation	1216	722	360
2.2.9999.9999	Zamba	Zamba20121109	Rec 01	2016-11-10	31914	1024 x 768	Tobii Fixation Filter	Exp1_Misaki_vs_Shoubou_cb_3.avi	0	0	1024	768	Segment 1	1503	7544	6041					1724	1904-01-01 15:38:14																	1		Fixation	1216	722	360
2.2.9999.9999	Zamba	Zamba20121109	Rec 01	2016-11-10	31914	1024 x 768	Tobii Fixation Filter	Exp1_Misaki_vs_Shoubou_cb_3.avi	0	0	1024	768	Segment 1	1503	7544	6041					1741	1904-01-01 15:38:14																	1		Fixation	1216	722	360
2.2.9999.9999	Zamba	Zamba20121109	Rec 01	2016-11-10	31914	1024 x 768	Tobii Fixation Filter	Exp1_Misaki_vs_Shoubou_cb_3.avi	0	0	1024	768	Segment 1	1503	7544	6041					1757	1904-01-01 15:38:14																	1		Fixation	1216	722	360
2.2.9999.9999	Zamba	Zamba20121109	Rec 01	2016-11-10	31914	1024 x 768	Tobii Fixation Filter	Exp1_Misaki_vs_Shoubou_cb_3.avi	0	0	1024	768	Segment 1	1503	7544	6041					1774	1904-01-01 15:38:14																	1		Fixation	1216	722	360
2.2.9999.9999	Zamba	Zamba20121109	Rec 01	2016-11-10	31914	1024 x 768	Tobii Fixation Filter	Exp1_Misaki_vs_Shoubou_cb_3.avi	0	0	1024	768	Segment 1	1503	7544	6041					1791	1904-01-01 15:38:14																	1		Fixation	1216	722	360
2.2.9999.9999	Zamba	Zamba20121109	Rec 01	2016-11-10	31914	1024 x 768	Tobii Fixation Filter	Exp1_Misaki_vs_Shoubou_cb_3.avi	0	0	1024	768	Segment 1	1503	7544	6041					1807	1904-01-01 15:38:14																	1		Fixation	1216	722	360
2.2.9999.9999	Zamba	Zamba20121109	Rec 01	2016-11-10	31914	1024 x 768	Tobii Fixation Filter	Exp1_Misaki_vs_Shoubou_cb_3.avi	0	0	1024	768	Segment 1	1503	7544	6041					1824	1904-01-01 15:38:14																	1		Fixation	1216	722	360
2.2.9999.9999	Zamba	Zamba20121109	Rec 01	2016-11-10	31914	1024 x 768	Tobii Fixation Filter	Exp1_Misaki_vs_Shoubou_cb_3.avi	0	0	1024	768	Segment 1	1503	7544	6041					1841	1904-01-01 15:38:14																	1		Fixation	1216	722	360
2.2.9999.9999	Zamba	Zamba20121109	Rec 01	2016-11-10	31914	1024 x 768	Tobii Fixation Filter	Exp1_Misaki_vs_Shoubou_cb_3.avi	0	0	1024	768	Segment 1	1503	7544	6041					1857	1904-01-01 15:38:14																	1		Fixation	1216	722	360
2.2.9999.9999	Zamba	Zamba20121109	Rec 01	2016-11-10	31914	1024 x 768	Tobii Fixation Filter	Exp1_Misaki_vs_Shoubou_cb_3.avi	0	0	1024	768	Segment 1	1503	7544	6041					1874	1904-01-01 15:38:14																	1		Fixation	1216	722	360
2.2.9999.9999	Zamba	Zamba20121109	Rec 01	2016-11-10	31914	1024 x 768	Tobii Fixation Filter	Exp1_Misaki_vs_Shoubou_cb_3.avi	0	0	1024	768	Segment 1	1503	7544	6041					1891	1904-01-01 15:38:14																	2		Fixation	183	288	378
2.2.9999.9999	Zamba	Zamba20121109	Rec 01	2016-11-10	31914	1024 x 768	Tobii Fixation Filter	Exp1_Misaki_vs_Shoubou_cb_3.avi	0	0	1024	768	Segment 1	1503	7544	6041					1907	1904-01-01 15:38:14																	2		Fixation	183	288	378
2.2.9999.9999	Zamba	Zamba20121109	Rec 01	2016-11-10	31914	1024 x 768	Tobii Fixation Filter	Exp1_Misaki_vs_Shoubou_cb_3.avi	0	0	1024	768	Segment 1	1503	7544	6041					1924	1904-01-01 15:38:14																	2		Fixation	183	288	378
2.2.9999.9999	Zamba	Zamba20121109	Rec 01	2016-11-10	31914	1024 x 768	Tobii Fixation Filter	Exp1_Misaki_vs_Shoubou_cb_3.avi	0	0	1024	768	Segment 1	1503	7544	6041					1941	1904-01-01 15:38:14																	2		Fixation	183	288	378
2.2.9999.9999	Zamba	Zamba20121109	Rec 01	2016-11-10	31914	1024 x 768	Tobii Fixation Filter	Exp1_Misaki_vs_Shoubou_cb_3.avi	0	0	1024	768	Segment 1	1503	7544	6041					1957	1904-01-01 15:38:14																	2		Fixation	183	288	378
2.2.9999.9999	Zamba	Zamba20121109	Rec 01	2016-11-10	31914	1024 x 768	Tobii Fixation Filter	Exp1_Misaki_vs_Shoubou_cb_3.avi	0	0	1024	768	Segment 1	1503	7544	6041					1974	1904-01-01 15:38:14																	2		Fixation	183	288	378
2.2.9999.9999	Zamba	Zamba20121109	Rec 01	2016-11-10	31914	1024 x 768	Tobii Fixation Filter	Exp1_Misaki_vs_Shoubou_cb_3.avi	0	0	1024	768	Segment 1	1503	7544	6041					1991	1904-01-01 15:38:14																	2		Fixation	183	288	378
2.2.9999.9999	Zamba	Zamba20121109	Rec 01	2016-11-10	31914	1024 x 768	Tobii Fixation Filter	Exp1_Misaki_vs_Shoubou_cb_3.avi	0	0	1024	768	Segment 1	1503	7544	6041					2007	1904-01-01 15:38:15																	2		Fixation	183	288	378
2.2.9999.9999	Zamba	Zamba20121109	Rec 01	2016-11-10	31914	1024 x 768	Tobii Fixation Filter	Exp1_Misaki_vs_Shoubou_cb_3.avi	0	0	1024	768	Segment 1	1503	7544	6041					2024	1904-01-01 15:38:15																	2		Fixation	183	288	378
2.2.9999.9999	Zamba	Zamba20121109	Rec 01	2016-11-10	31914	1024 x 768	Tobii Fixation Filter	Exp1_Misaki_vs_Shoubou_cb_3.avi	0	0	1024	768	Segment 1	1503	7544	6041					2041	1904-01-01 15:38:15																	2		Fixation	183	288	378
2.2.9999.9999	Zamba	Zamba20121109	Rec 01	2016-11-10	31914	1024 x 768	Tobii Fixation Filter	Exp1_Misaki_vs_Shoubou_cb_3.avi	0	0	1024	768	Segment 1	1503	7544	6041					2057	1904-01-01 15:38:15																	2		Fixation	183	288	378
2.2.9999.9999	Zamba	Zamba20121109	Rec 01	2016-11-10	31914	1024 x 768	Tobii Fixation Filter	Exp1_Misaki_vs_Shoubou_cb_3.avi	0	0	1024	768	Segment 1	1503	7544	6041					2074	1904-01-01 15:38:15																	3		Fixation	133	243	428
2.2.9999.9999	Zamba	Zamba20121109	Rec 01	2016-11-10	31914	1024 x 768	Tobii Fixation Filter	Exp1_Misaki_vs_Shoubou_cb_3.avi	0	0	1024	768	Segment 1	1503	7544	6041					2090	1904-01-01 15:38:15																	3		Fixation	133	243	428
2.2.9999.9999	Zamba	Zamba20121109	Rec 01	2016-11-10	31914	1024 x 768	Tobii Fixation Filter	Exp1_Misaki_vs_Shoubou_cb_3.avi	0	0	1024	768	Segment 1	1503	7544	6041					2107	1904-01-01 15:38:15																	3		Fixation	133	243	428
2.2.9999.9999	Zamba	Zamba20121109	Rec 01	2016-11-10	31914	1024 x 768	Tobii Fixation Filter	Exp1_Misaki_vs_Shoubou_cb_3.avi	0	0	1024	768	Segment 1	1503	7544	6041					2124	1904-01-01 15:38:15																	3		Fixation	133	243	428
2.2.9999.9999	Zamba	Zamba20121109	Rec 01	2016-11-10	31914	1024 x 768	Tobii Fixation Filter	Exp1_Misaki_vs_Shoubou_cb_3.avi	0	0	1024	768	Segment 1	1503	7544	6041					2140	1904-01-01 15:38:15																	3		Fixation	133	243	428
2.2.9999.9999	Zamba	Zamba20121109	Rec 01	2016-11-10	31914	1024 x 768	Tobii Fixation Filter	Exp1_Misaki_vs_Shoubou_cb_3.avi	0	0	1024	768	Segment 1	1503	7544	6041					2157	1904-01-01 15:38:15																	3		Fixation	133	243	428
2.2.9999.9999	Zamba	Zamba20121109	Rec 01	2016-11-10	31914	1024 x 768	Tobii Fixation Filter	Exp1_Misaki_vs_Shoubou_cb_3.avi	0	0	1024	768	Segment 1	1503	7544	6041					2174	1904-01-01 15:38:15																	3		Fixation	133	243	428
2.2.9999.9999	Zamba	Zamba20121109	Rec 01	2016-11-10	31914	1024 x 768	Tobii Fixation Filter	Exp1_Misaki_vs_Shoubou_cb_3.avi	0	0	1024	768	Segment 1	1503	7544	6041					2190	1904-01-01 15:38:15																	3		Fixation	133	243	428
2.2.9999.9999	Zamba	Zamba20121109	Rec 01	2016-11-10	31914	1024 x 768	Tobii Fixation Filter	Exp1_Misaki_vs_Shoubou_cb_3.avi	0	0	1024	768	Segment 1	1503	7544	6041					2207	1904-01-01 15:38:15																	4		Fixation	150	247	491
2.2.9999.9999	Zamba	Zamba20121109	Rec 01	2016-11-10	31914	1024 x 768	Tobii Fixation Filter	Exp1_Misaki_vs_Shoubou_cb_3.avi	0	0	1024	768	Segment 1	1503	7544	6041					2224	1904-01-01 15:38:15																	4		Fixation	150	247	491
2.2.9999.9999	Zamba	Zamba20121109	Rec 01	2016-11-10	31914	1024 x 768	Tobii Fixation Filter	Exp1_Misaki_vs_Shoubou_cb_3.avi	0	0	1024	768	Segment 1	1503	7544	6041					2240	1904-01-01 15:38:15																	4		Fixation	150	247	491
2.2.9999.9999	Zamba	Zamba20121109	Rec 01	2016-11-10	31914	1024 x 768	Tobii Fixation Filter	Exp1_Misaki_vs_Shoubou_cb_3.avi	0	0	1024	768	Segment 1	1503	7544	6041					2257	1904-01-01 15:38:15																	4		Fixation	150	247	491
2.2.9999.9999	Zamba	Zamba20121109	Rec 01	2016-11-10	31914	1024 x 768	Tobii Fixation Filter	Exp1_Misaki_vs_Shoubou_cb_3.avi	0	0	1024	768	Segment 1	1503	7544	6041					2274	1904-01-01 15:38:15																	4		Fixation	150	247	491
2.2.9999.9999	Zamba	Zamba20121109	Rec 01	2016-11-10	31914	1024 x 768	Tobii Fixation Filter	Exp1_Misaki_vs_Shoubou_cb_3.avi	0	0	1024	768	Segment 1	1503	7544	6041					2290	1904-01-01 15:38:15																	4		Fixation	150	247	491
2.2.9999.9999	Zamba	Zamba20121109	Rec 01	2016-11-10	31914	1024 x 768	Tobii Fixation Filter	Exp1_Misaki_vs_Shoubou_cb_3.avi	0	0	1024	768	Segment 1	1503	7544	6041					2307	1904-01-01 15:38:15																	4		Fixation	150	247	491
2.2.9999.9999	Zamba	Zamba20121109	Rec 01	2016-11-10	31914	1024 x 768	Tobii Fixation Filter	Exp1_Misaki_vs_Shoubou_cb_3.avi	0	0	1024	768	Segment 1	1503	7544	6041					2324	1904-01-01 15:38:15																	4		Fixation	150	247	491
2.2.9999.9999	Zamba	Zamba20121109	Rec 01	2016-11-10	31914	1024 x 768	Tobii Fixation Filter	Exp1_Misaki_vs_Shoubou_cb_3.avi	0	0	1024	768	Segment 1	1503	7544	6041					2340	1904-01-01 15:38:15																	4		Fixation	150	247	491
2.2.9999.9999	Zamba	Zamba20121109	Rec 01	2016-11-10	31914	1024 x 768	Tobii Fixation Filter	Exp1_Misaki_vs_Shoubou_cb_3.avi	0	0	1024	768	Segment 1	1503	7544	6041					2357	1904-01-01 15:38:15																	5		Fixation	166	806	507
2.2.9999.9999	Zamba	Zamba20121109	Rec 01	2016-11-10	31914	1024 x 768	Tobii Fixation Filter	Exp1_Misaki_vs_Shoubou_cb_3.avi	0	0	1024	768	Segment 1	1503	7544	6041					2374	1904-01-01 15:38:15																	5		Fixation	166	806	507
2.2.9999.9999	Zamba	Zamba20121109	Rec 01	2016-11-10	31914	1024 x 768	Tobii Fixation Filter	Exp1_Misaki_vs_Shoubou_cb_3.avi	0	0	1024	768	Segment 1	1503	7544	6041					2390	1904-01-01 15:38:15																	5		Fixation	166	806	507
2.2.9999.9999	Zamba	Zamba20121109	Rec 01	2016-11-10	31914	1024 x 768	Tobii Fixation Filter	Exp1_Misaki_vs_Shoubou_cb_3.avi	0	0	1024	768	Segment 1	1503	7544	6041					2407	1904-01-01 15:38:15																	5		Fixation	166	806	507
2.2.9999.9999	Zamba	Zamba20121109	Rec 01	2016-11-10	31914	1024 x 768	Tobii Fixation Filter	Exp1_Misaki_vs_Shoubou_cb_3.avi	0	0	1024	768	Segment 1	1503	7544	6041					2424	1904-01-01 15:38:15																	5		Fixation	166	806	507
2.2.9999.9999	Zamba	Zamba20121109	Rec 01	2016-11-10	31914	1024 x 768	Tobii Fixation Filter	Exp1_Misaki_vs_Shoubou_cb_3.avi	0	0	1024	768	Segment 1	1503	7544	6041					2440	1904-01-01 15:38:15																	5		Fixation	166	806	507
2.2.9999.9999	Zamba	Zamba20121109	Rec 01	2016-11-10	31914	1024 x 768	Tobii Fixation Filter	Exp1_Misaki_vs_Shoubou_cb_3.avi	0	0	1024	768	Segment 1	1503	7544	6041					2457	1904-01-01 15:38:15																	5		Fixation	166	806	507
2.2.9999.9999	Zamba	Zamba20121109	Rec 01	2016-11-10	31914	1024 x 768	Tobii Fixation Filter	Exp1_Misaki_vs_Shoubou_cb_3.avi	0	0	1024	768	Segment 1	1503	7544	6041					2474	1904-01-01 15:38:15																	5		Fixation	166	806	507
2.2.9999.9999	Zamba	Zamba20121109	Rec 01	2016-11-10	31914	1024 x 768	Tobii Fixation Filter	Exp1_Misaki_vs_Shoubou_cb_3.avi	0	0	1024	768	Segment 1	1503	7544	6041					2490	1904-01-01 15:38:15																	5		Fixation	166	806	507
2.2.9999.9999	Zamba	Zamba20121109	Rec 01	2016-11-10	31914	1024 x 768	Tobii Fixation Filter	Exp1_Misaki_vs_Shoubou_cb_3.avi	0	0	1024	768	Segment 1	1503	7544	6041					2507	1904-01-01 15:38:15																	5		Fixation	166	806	507
2.2.9999.9999	Zamba	Zamba20121109	Rec 01	2016-11-10	31914	1024 x 768	Tobii Fixation Filter	Exp1_Misaki_vs_Shoubou_cb_3.avi	0	0	1024	768	Segment 1	1503	7544	6041					2523	1904-01-01 15:38:15																	6		Fixation	966	773	532
2.2.9999.9999	Zamba	Zamba20121109	Rec 01	2016-11-10	31914	1024 x 768	Tobii Fixation Filter	Exp1_Misaki_vs_Shoubou_cb_3.avi	0	0	1024	768	Segment 1	1503	7544	6041					2540	1904-01-01 15:38:15																	6		Fixation	966	773	532
2.2.9999.9999	Zamba	Zamba20121109	Rec 01	2016-11-10	31914	1024 x 768	Tobii Fixation Filter	Exp1_Misaki_vs_Shoubou_cb_3.avi	0	0	1024	768	Segment 1	1503	7544	6041					2557	1904-01-01 15:38:15																	6		Fixation	966	773	532
2.2.9999.9999	Zamba	Zamba20121109	Rec 01	2016-11-10	31914	1024 x 768	Tobii Fixation Filter	Exp1_Misaki_vs_Shoubou_cb_3.avi	0	0	1024	768	Segment 1	1503	7544	6041					2573	1904-01-01 15:38:15																	6		Fixation	966	773	532
2.2.9999.9999	Zamba	Zamba20121109	Rec 01	2016-11-10	31914	1024 x 768	Tobii Fixation Filter	Exp1_Misaki_vs_Shoubou_cb_3.avi	0	0	1024	768	Segment 1	1503	7544	6041					2590	1904-01-01 15:38:15																	6		Fixation	966	773	532
2.2.9999.9999	Zamba	Zamba20121109	Rec 01	2016-11-10	31914	1024 x 768	Tobii Fixation Filter	Exp1_Misaki_vs_Shoubou_cb_3.avi	0	0	1024	768	Segment 1	1503	7544	6041					2607	1904-01-01 15:38:15																	6		Fixation	966	773	532
2.2.9999.9999	Zamba	Zamba20121109	Rec 01	2016-11-10	31914	1024 x 768	Tobii Fixation Filter	Exp1_Misaki_vs_Shoubou_cb_3.avi	0	0	1024	768	Segment 1	1503	7544	6041					2623	1904-01-01 15:38:15																	6		Fixation	966	773	532
2.2.9999.9999	Zamba	Zamba20121109	Rec 01	2016-11-10	31914	1024 x 768	Tobii Fixation Filter	Exp1_Misaki_vs_Shoubou_cb_3.avi	0	0	1024	768	Segment 1	1503	7544	6041					2640	1904-01-01 15:38:15																	6		Fixation	966	773	532
2.2.9999.9999	Zamba	Zamba20121109	Rec 01	2016-11-10	31914	1024 x 768	Tobii Fixation Filter	Exp1_Misaki_vs_Shoubou_cb_3.avi	0	0	1024	768	Segment 1	1503	7544	6041					2657	1904-01-01 15:38:15																	6		Fixation	966	773	532
2.2.9999.9999	Zamba	Zamba20121109	Rec 01	2016-11-10	31914	1024 x 768	Tobii Fixation Filter	Exp1_Misaki_vs_Shoubou_cb_3.avi	0	0	1024	768	Segment 1	1503	7544	6041					2673	1904-01-01 15:38:15																	6		Fixation	966	773	532
2.2.9999.9999	Zamba	Zamba20121109	Rec 01	2016-11-10	31914	1024 x 768	Tobii Fixation Filter	Exp1_Misaki_vs_Shoubou_cb_3.avi	0	0	1024	768	Segment 1	1503	7544	6041					2690	1904-01-01 15:38:15																	6		Fixation	966	773	532
2.2.9999.9999	Zamba	Zamba20121109	Rec 01	2016-11-10	31914	1024 x 768	Tobii Fixation Filter	Exp1_Misaki_vs_Shoubou_cb_3.avi	0	0	1024	768	Segment 1	1503	7544	6041					2707	1904-01-01 15:38:15																	6		Fixation	966	773	532
2.2.9999.9999	Zamba	Zamba20121109	Rec 01	2016-11-10	31914	1024 x 768	Tobii Fixation Filter	Exp1_Misaki_vs_Shoubou_cb_3.avi	0	0	1024	768	Segment 1	1503	7544	6041					2723	1904-01-01 15:38:15																	6		Fixation	966	773	532
2.2.9999.9999	Zamba	Zamba20121109	Rec 01	2016-11-10	31914	1024 x 768	Tobii Fixation Filter	Exp1_Misaki_vs_Shoubou_cb_3.avi	0	0	1024	768	Segment 1	1503	7544	6041					2740	1904-01-01 15:38:15																	6		Fixation	966	773	532
2.2.9999.9999	Zamba	Zamba20121109	Rec 01	2016-11-10	31914	1024 x 768	Tobii Fixation Filter	Exp1_Misaki_vs_Shoubou_cb_3.avi	0	0	1024	768	Segment 1	1503	7544	6041					2757	1904-01-01 15:38:15																	6		Fixation	966	773	532
2.2.9999.9999	Zamba	Zamba20121109	Rec 01	2016-11-10	31914	1024 x 768	Tobii Fixation Filter	Exp1_Misaki_vs_Shoubou_cb_3.avi	0	0	1024	768	Segment 1	1503	7544	6041					2773	1904-01-01 15:38:15																	6		Fixation	966	773	532
2.2.9999.9999	Zamba	Zamba20121109	Rec 01	2016-11-10	31914	1024 x 768	Tobii Fixation Filter	Exp1_Misaki_vs_Shoubou_cb_3.avi	0	0	1024	768	Segment 1	1503	7544	6041					2790	1904-01-01 15:38:15																	6		Fixation	966	773	532
2.2.9999.9999	Zamba	Zamba20121109	Rec 01	2016-11-10	31914	1024 x 768	Tobii Fixation Filter	Exp1_Misaki_vs_Shoubou_cb_3.avi	0	0	1024	768	Segment 1	1503	7544	6041					2807	1904-01-01 15:38:15																	6		Fixation	966	773	532
2.2.9999.9999	Zamba	Zamba20121109	Rec 01	2016-11-10	31914	1024 x 768	Tobii Fixation Filter	Exp1_Misaki_vs_Shoubou_cb_3.avi	0	0	1024	768	Segment 1	1503	7544	6041					2823	1904-01-01 15:38:15																	6		Fixation	966	773	532
2.2.9999.9999	Zamba	Zamba20121109	Rec 01	2016-11-10	31914	1024 x 768	Tobii Fixation Filter	Exp1_Misaki_vs_Shoubou_cb_3.avi	0	0	1024	768	Segment 1	1503	7544	6041					2840	1904-01-01 15:38:15																	6		Fixation	966	773	532
2.2.9999.9999	Zamba	Zamba20121109	Rec 01	2016-11-10	31914	1024 x 768	Tobii Fixation Filter	Exp1_Misaki_vs_Shoubou_cb_3.avi	0	0	1024	768	Segment 1	1503	7544	6041					2857	1904-01-01 15:38:15																	6		Fixation	966	773	532
2.2.9999.9999	Zamba	Zamba20121109	Rec 01	2016-11-10	31914	1024 x 768	Tobii Fixation Filter	Exp1_Misaki_vs_Shoubou_cb_3.avi	0	0	1024	768	Segment 1	1503	7544	6041					2873	1904-01-01 15:38:15																	6		Fixation	966	773	532
2.2.9999.9999	Zamba	Zamba20121109	Rec 01	2016-11-10	31914	1024 x 768	Tobii Fixation Filter	Exp1_Misaki_vs_Shoubou_cb_3.avi	0	0	1024	768	Segment 1	1503	7544	6041					2890	1904-01-01 15:38:15																	6		Fixation	966	773	532
2.2.9999.9999	Zamba	Zamba20121109	Rec 01	2016-11-10	31914	1024 x 768	Tobii Fixation Filter	Exp1_Misaki_vs_Shoubou_cb_3.avi	0	0	1024	768	Segment 1	1503	7544	6041					2907	1904-01-01 15:38:15																	6		Fixation	966	773	532
2.2.9999.9999	Zamba	Zamba20121109	Rec 01	2016-11-10	31914	1024 x 768	Tobii Fixation Filter	Exp1_Misaki_vs_Shoubou_cb_3.avi	0	0	1024	768	Segment 1	1503	7544	6041					2923	1904-01-01 15:38:15																	6		Fixation	966	773	532
2.2.9999.9999	Zamba	Zamba20121109	Rec 01	2016-11-10	31914	1024 x 768	Tobii Fixation Filter	Exp1_Misaki_vs_Shoubou_cb_3.avi	0	0	1024	768	Segment 1	1503	7544	6041					2940	1904-01-01 15:38:15																	6		Fixation	966	773	532
2.2.9999.9999	Zamba	Zamba20121109	Rec 01	2016-11-10	31914	1024 x 768	Tobii Fixation Filter	Exp1_Misaki_vs_Shoubou_cb_3.avi	0	0	1024	768	Segment 1	1503	7544	6041					2957	1904-01-01 15:38:15																	6		Fixation	966	773	532
2.2.9999.9999	Zamba	Zamba20121109	Rec 01	2016-11-10	31914	1024 x 768	Tobii Fixation Filter	Exp1_Misaki_vs_Shoubou_cb_3.avi	0	0	1024	768	Segment 1	1503	7544	6041					2973	1904-01-01 15:38:15																	6		Fixation	966	773	532
2.2.9999.9999	Zamba	Zamba20121109	Rec 01	2016-11-10	31914	1024 x 768	Tobii Fixation Filter	Exp1_Misaki_vs_Shoubou_cb_3.avi	0	0	1024	768	Segment 1	1503	7544	6041					2990	1904-01-01 15:38:15																	6		Fixation	966	773	532
2.2.9999.9999	Zamba	Zamba20121109	Rec 01	2016-11-10	31914	1024 x 768	Tobii Fixation Filter	Exp1_Misaki_vs_Shoubou_cb_3.avi	0	0	1024	768	Segment 1	1503	7544	6041					3007	1904-01-01 15:38:16																	6		Fixation	966	773	532
2.2.9999.9999	Zamba	Zamba20121109	Rec 01	2016-11-10	31914	1024 x 768	Tobii Fixation Filter	Exp1_Misaki_vs_Shoubou_cb_3.avi	0	0	1024	768	Segment 1	1503	7544	6041					3023	1904-01-01 15:38:16																	6		Fixation	966	773	532
2.2.9999.9999	Zamba	Zamba20121109	Rec 01	2016-11-10	31914	1024 x 768	Tobii Fixation Filter	Exp1_Misaki_vs_Shoubou_cb_3.avi	0	0	1024	768	Segment 1	1503	7544	6041					3040	1904-01-01 15:38:16																	6		Fixation	966	773	532
2.2.9999.9999	Zamba	Zamba20121109	Rec 01	2016-11-10	31914	1024 x 768	Tobii Fixation Filter	Exp1_Misaki_vs_Shoubou_cb_3.avi	0	0	1024	768	Segment 1	1503	7544	6041					3056	1904-01-01 15:38:16																	6		Fixation	966	773	532
2.2.9999.9999	Zamba	Zamba20121109	Rec 01	2016-11-10	31914	1024 x 768	Tobii Fixation Filter	Exp1_Misaki_vs_Shoubou_cb_3.avi	0	0	1024	768	Segment 1	1503	7544	6041					3073	1904-01-01 15:38:16																	6		Fixation	966	773	532
2.2.9999.9999	Zamba	Zamba20121109	Rec 01	2016-11-10	31914	1024 x 768	Tobii Fixation Filter	Exp1_Misaki_vs_Shoubou_cb_3.avi	0	0	1024	768	Segment 1	1503	7544	6041					3090	1904-01-01 15:38:16																	6		Fixation	966	773	532
2.2.9999.9999	Zamba	Zamba20121109	Rec 01	2016-11-10	31914	1024 x 768	Tobii Fixation Filter	Exp1_Misaki_vs_Shoubou_cb_3.avi	0	0	1024	768	Segment 1	1503	7544	6041					3106	1904-01-01 15:38:16																	6		Fixation	966	773	532
2.2.9999.9999	Zamba	Zamba20121109	Rec 01	2016-11-10	31914	1024 x 768	Tobii Fixation Filter	Exp1_Misaki_vs_Shoubou_cb_3.avi	0	0	1024	768	Segment 1	1503	7544	6041					3123	1904-01-01 15:38:16																	6		Fixation	966	773	532
2.2.9999.9999	Zamba	Zamba20121109	Rec 01	2016-11-10	31914	1024 x 768	Tobii Fixation Filter	Exp1_Misaki_vs_Shoubou_cb_3.avi	0	0	1024	768	Segment 1	1503	7544	6041					3140	1904-01-01 15:38:16																	6		Fixation	966	773	532
2.2.9999.9999	Zamba	Zamba20121109	Rec 01	2016-11-10	31914	1024 x 768	Tobii Fixation Filter	Exp1_Misaki_vs_Shoubou_cb_3.avi	0	0	1024	768	Segment 1	1503	7544	6041					3156	1904-01-01 15:38:16																	6		Fixation	966	773	532
2.2.9999.9999	Zamba	Zamba20121109	Rec 01	2016-11-10	31914	1024 x 768	Tobii Fixation Filter	Exp1_Misaki_vs_Shoubou_cb_3.avi	0	0	1024	768	Segment 1	1503	7544	6041					3173	1904-01-01 15:38:16																	6		Fixation	966	773	532
2.2.9999.9999	Zamba	Zamba20121109	Rec 01	2016-11-10	31914	1024 x 768	Tobii Fixation Filter	Exp1_Misaki_vs_Shoubou_cb_3.avi	0	0	1024	768	Segment 1	1503	7544	6041					3190	1904-01-01 15:38:16																	6		Fixation	966	773	532
2.2.9999.9999	Zamba	Zamba20121109	Rec 01	2016-11-10	31914	1024 x 768	Tobii Fixation Filter	Exp1_Misaki_vs_Shoubou_cb_3.avi	0	0	1024	768	Segment 1	1503	7544	6041					3206	1904-01-01 15:38:16																	6		Fixation	966	773	532
2.2.9999.9999	Zamba	Zamba20121109	Rec 01	2016-11-10	31914	1024 x 768	Tobii Fixation Filter	Exp1_Misaki_vs_Shoubou_cb_3.avi	0	0	1024	768	Segment 1	1503	7544	6041					3223	1904-01-01 15:38:16																	6		Fixation	966	773	532
2.2.9999.9999	Zamba	Zamba20121109	Rec 01	2016-11-10	31914	1024 x 768	Tobii Fixation Filter	Exp1_Misaki_vs_Shoubou_cb_3.avi	0	0	1024	768	Segment 1	1503	7544	6041					3240	1904-01-01 15:38:16																	6		Fixation	966	773	532
2.2.9999.9999	Zamba	Zamba20121109	Rec 01	2016-11-10	31914	1024 x 768	Tobii Fixation Filter	Exp1_Misaki_vs_Shoubou_cb_3.avi	0	0	1024	768	Segment 1	1503	7544	6041					3256	1904-01-01 15:38:16																	6		Fixation	966	773	532
2.2.9999.9999	Zamba	Zamba20121109	Rec 01	2016-11-10	31914	1024 x 768	Tobii Fixation Filter	Exp1_Misaki_vs_Shoubou_cb_3.avi	0	0	1024	768	Segment 1	1503	7544	6041					3273	1904-01-01 15:38:16																	6		Fixation	966	773	532
2.2.9999.9999	Zamba	Zamba20121109	Rec 01	2016-11-10	31914	1024 x 768	Tobii Fixation Filter	Exp1_Misaki_vs_Shoubou_cb_3.avi	0	0	1024	768	Segment 1	1503	7544	6041					3290	1904-01-01 15:38:16																	6		Fixation	966	773	532
2.2.9999.9999	Zamba	Zamba20121109	Rec 01	2016-11-10	31914	1024 x 768	Tobii Fixation Filter	Exp1_Misaki_vs_Shoubou_cb_3.avi	0	0	1024	768	Segment 1	1503	7544	6041					3306	1904-01-01 15:38:16																	6		Fixation	966	773	532
2.2.9999.9999	Zamba	Zamba20121109	Rec 01	2016-11-10	31914	1024 x 768	Tobii Fixation Filter	Exp1_Misaki_vs_Shoubou_cb_3.avi	0	0	1024	768	Segment 1	1503	7544	6041					3323	1904-01-01 15:38:16																	6		Fixation	966	773	532
2.2.9999.9999	Zamba	Zamba20121109	Rec 01	2016-11-10	31914	1024 x 768	Tobii Fixation Filter	Exp1_Misaki_vs_Shoubou_cb_3.avi	0	0	1024	768	Segment 1	1503	7544	6041					3340	1904-01-01 15:38:16																	6		Fixation	966	773	532
2.2.9999.9999	Zamba	Zamba20121109	Rec 01	2016-11-10	31914	1024 x 768	Tobii Fixation Filter	Exp1_Misaki_vs_Shoubou_cb_3.avi	0	0	1024	768	Segment 1	1503	7544	6041					3356	1904-01-01 15:38:16																	6		Fixation	966	773	532
2.2.9999.9999	Zamba	Zamba20121109	Rec 01	2016-11-10	31914	1024 x 768	Tobii Fixation Filter	Exp1_Misaki_vs_Shoubou_cb_3.avi	0	0	1024	768	Segment 1	1503	7544	6041					3373	1904-01-01 15:38:16																	6		Fixation	966	773	532
2.2.9999.9999	Zamba	Zamba20121109	Rec 01	2016-11-10	31914	1024 x 768	Tobii Fixation Filter	Exp1_Misaki_vs_Shoubou_cb_3.avi	0	0	1024	768	Segment 1	1503	7544	6041					3390	1904-01-01 15:38:16																	6		Fixation	966	773	532
2.2.9999.9999	Zamba	Zamba20121109	Rec 01	2016-11-10	31914	1024 x 768	Tobii Fixation Filter	Exp1_Misaki_vs_Shoubou_cb_3.avi	0	0	1024	768	Segment 1	1503	7544	6041					3406	1904-01-01 15:38:16																	6		Fixation	966	773	532
2.2.9999.9999	Zamba	Zamba20121109	Rec 01	2016-11-10	31914	1024 x 768	Tobii Fixation Filter	Exp1_Misaki_vs_Shoubou_cb_3.avi	0	0	1024	768	Segment 1	1503	7544	6041					3423	1904-01-01 15:38:16																	6		Fixation	966	773	532
2.2.9999.9999	Zamba	Zamba20121109	Rec 01	2016-11-10	31914	1024 x 768	Tobii Fixation Filter	Exp1_Misaki_vs_Shoubou_cb_3.avi	0	0	1024	768	Segment 1	1503	7544	6041					3440	1904-01-01 15:38:16																	6		Fixation	966	773	532
2.2.9999.9999	Zamba	Zamba20121109	Rec 01	2016-11-10	31914	1024 x 768	Tobii Fixation Filter	Exp1_Misaki_vs_Shoubou_cb_3.avi	0	0	1024	768	Segment 1	1503	7544	6041					3456	1904-01-01 15:38:16																	6		Fixation	966	773	532
2.2.9999.9999	Zamba	Zamba20121109	Rec 01	2016-11-10	31914	1024 x 768	Tobii Fixation Filter	Exp1_Misaki_vs_Shoubou_cb_3.avi	0	0	1024	768	Segment 1	1503	7544	6041					3473	1904-01-01 15:38:16																	6		Fixation	966	773	532
2.2.9999.9999	Zamba	Zamba20121109	Rec 01	2016-11-10	31914	1024 x 768	Tobii Fixation Filter	Exp1_Misaki_vs_Shoubou_cb_3.avi	0	0	1024	768	Segment 1	1503	7544	6041					3490	1904-01-01 15:38:16																	7		Fixation	966	268	500
2.2.9999.9999	Zamba	Zamba20121109	Rec 01	2016-11-10	31914	1024 x 768	Tobii Fixation Filter	Exp1_Misaki_vs_Shoubou_cb_3.avi	0	0	1024	768	Segment 1	1503	7544	6041					3506	1904-01-01 15:38:16																	7		Fixation	966	268	500
2.2.9999.9999	Zamba	Zamba20121109	Rec 01	2016-11-10	31914	1024 x 768	Tobii Fixation Filter	Exp1_Misaki_vs_Shoubou_cb_3.avi	0	0	1024	768	Segment 1	1503	7544	6041					3523	1904-01-01 15:38:16																	7		Fixation	966	268	500
2.2.9999.9999	Zamba	Zamba20121109	Rec 01	2016-11-10	31914	1024 x 768	Tobii Fixation Filter	Exp1_Misaki_vs_Shoubou_cb_3.avi	0	0	1024	768	Segment 1	1503	7544	6041					3540	1904-01-01 15:38:16																	7		Fixation	966	268	500
2.2.9999.9999	Zamba	Zamba20121109	Rec 01	2016-11-10	31914	1024 x 768	Tobii Fixation Filter	Exp1_Misaki_vs_Shoubou_cb_3.avi	0	0	1024	768	Segment 1	1503	7544	6041					3556	1904-01-01 15:38:16																	7		Fixation	966	268	500
2.2.9999.9999	Zamba	Zamba20121109	Rec 01	2016-11-10	31914	1024 x 768	Tobii Fixation Filter	Exp1_Misaki_vs_Shoubou_cb_3.avi	0	0	1024	768	Segment 1	1503	7544	6041					3573	1904-01-01 15:38:16																	7		Fixation	966	268	500
2.2.9999.9999	Zamba	Zamba20121109	Rec 01	2016-11-10	31914	1024 x 768	Tobii Fixation Filter	Exp1_Misaki_vs_Shoubou_cb_3.avi	0	0	1024	768	Segment 1	1503	7544	6041					3589	1904-01-01 15:38:16																	7		Fixation	966	268	500
2.2.9999.9999	Zamba	Zamba20121109	Rec 01	2016-11-10	31914	1024 x 768	Tobii Fixation Filter	Exp1_Misaki_vs_Shoubou_cb_3.avi	0	0	1024	768	Segment 1	1503	7544	6041					3606	1904-01-01 15:38:16																	7		Fixation	966	268	500
2.2.9999.9999	Zamba	Zamba20121109	Rec 01	2016-11-10	31914	1024 x 768	Tobii Fixation Filter	Exp1_Misaki_vs_Shoubou_cb_3.avi	0	0	1024	768	Segment 1	1503	7544	6041					3623	1904-01-01 15:38:16																	7		Fixation	966	268	500
2.2.9999.9999	Zamba	Zamba20121109	Rec 01	2016-11-10	31914	1024 x 768	Tobii Fixation Filter	Exp1_Misaki_vs_Shoubou_cb_3.avi	0	0	1024	768	Segment 1	1503	7544	6041					3639	1904-01-01 15:38:16																	7		Fixation	966	268	500
2.2.9999.9999	Zamba	Zamba20121109	Rec 01	2016-11-10	31914	1024 x 768	Tobii Fixation Filter	Exp1_Misaki_vs_Shoubou_cb_3.avi	0	0	1024	768	Segment 1	1503	7544	6041					3656	1904-01-01 15:38:16																	7		Fixation	966	268	500
2.2.9999.9999	Zamba	Zamba20121109	Rec 01	2016-11-10	31914	1024 x 768	Tobii Fixation Filter	Exp1_Misaki_vs_Shoubou_cb_3.avi	0	0	1024	768	Segment 1	1503	7544	6041					3673	1904-01-01 15:38:16																	7		Fixation	966	268	500
2.2.9999.9999	Zamba	Zamba20121109	Rec 01	2016-11-10	31914	1024 x 768	Tobii Fixation Filter	Exp1_Misaki_vs_Shoubou_cb_3.avi	0	0	1024	768	Segment 1	1503	7544	6041					3689	1904-01-01 15:38:16																	7		Fixation	966	268	500
2.2.9999.9999	Zamba	Zamba20121109	Rec 01	2016-11-10	31914	1024 x 768	Tobii Fixation Filter	Exp1_Misaki_vs_Shoubou_cb_3.avi	0	0	1024	768	Segment 1	1503	7544	6041					3706	1904-01-01 15:38:16																	7		Fixation	966	268	500
2.2.9999.9999	Zamba	Zamba20121109	Rec 01	2016-11-10	31914	1024 x 768	Tobii Fixation Filter	Exp1_Misaki_vs_Shoubou_cb_3.avi	0	0	1024	768	Segment 1	1503	7544	6041					3723	1904-01-01 15:38:16																	7		Fixation	966	268	500
2.2.9999.9999	Zamba	Zamba20121109	Rec 01	2016-11-10	31914	1024 x 768	Tobii Fixation Filter	Exp1_Misaki_vs_Shoubou_cb_3.avi	0	0	1024	768	Segment 1	1503	7544	6041					3739	1904-01-01 15:38:16																	7		Fixation	966	268	500
2.2.9999.9999	Zamba	Zamba20121109	Rec 01	2016-11-10	31914	1024 x 768	Tobii Fixation Filter	Exp1_Misaki_vs_Shoubou_cb_3.avi	0	0	1024	768	Segment 1	1503	7544	6041					3756	1904-01-01 15:38:16																	7		Fixation	966	268	500
2.2.9999.9999	Zamba	Zamba20121109	Rec 01	2016-11-10	31914	1024 x 768	Tobii Fixation Filter	Exp1_Misaki_vs_Shoubou_cb_3.avi	0	0	1024	768	Segment 1	1503	7544	6041					3773	1904-01-01 15:38:16																	7		Fixation	966	268	500
2.2.9999.9999	Zamba	Zamba20121109	Rec 01	2016-11-10	31914	1024 x 768	Tobii Fixation Filter	Exp1_Misaki_vs_Shoubou_cb_3.avi	0	0	1024	768	Segment 1	1503	7544	6041					3789	1904-01-01 15:38:16																	7		Fixation	966	268	500
2.2.9999.9999	Zamba	Zamba20121109	Rec 01	2016-11-10	31914	1024 x 768	Tobii Fixation Filter	Exp1_Misaki_vs_Shoubou_cb_3.avi	0	0	1024	768	Segment 1	1503	7544	6041					3806	1904-01-01 15:38:16																	7		Fixation	966	268	500
2.2.9999.9999	Zamba	Zamba20121109	Rec 01	2016-11-10	31914	1024 x 768	Tobii Fixation Filter	Exp1_Misaki_vs_Shoubou_cb_3.avi	0	0	1024	768	Segment 1	1503	7544	6041					3823	1904-01-01 15:38:16																	7		Fixation	966	268	500
2.2.9999.9999	Zamba	Zamba20121109	Rec 01	2016-11-10	31914	1024 x 768	Tobii Fixation Filter	Exp1_Misaki_vs_Shoubou_cb_3.avi	0	0	1024	768	Segment 1	1503	7544	6041					3839	1904-01-01 15:38:16																	7		Fixation	966	268	500
2.2.9999.9999	Zamba	Zamba20121109	Rec 01	2016-11-10	31914	1024 x 768	Tobii Fixation Filter	Exp1_Misaki_vs_Shoubou_cb_3.avi	0	0	1024	768	Segment 1	1503	7544	6041					3856	1904-01-01 15:38:16																	7		Fixation	966	268	500
2.2.9999.9999	Zamba	Zamba20121109	Rec 01	2016-11-10	31914	1024 x 768	Tobii Fixation Filter	Exp1_Misaki_vs_Shoubou_cb_3.avi	0	0	1024	768	Segment 1	1503	7544	6041					3873	1904-01-01 15:38:16																	7		Fixation	966	268	500
2.2.9999.9999	Zamba	Zamba20121109	Rec 01	2016-11-10	31914	1024 x 768	Tobii Fixation Filter	Exp1_Misaki_vs_Shoubou_cb_3.avi	0	0	1024	768	Segment 1	1503	7544	6041					3889	1904-01-01 15:38:16																	7		Fixation	966	268	500
2.2.9999.9999	Zamba	Zamba20121109	Rec 01	2016-11-10	31914	1024 x 768	Tobii Fixation Filter	Exp1_Misaki_vs_Shoubou_cb_3.avi	0	0	1024	768	Segment 1	1503	7544	6041					3906	1904-01-01 15:38:16																	7		Fixation	966	268	500
2.2.9999.9999	Zamba	Zamba20121109	Rec 01	2016-11-10	31914	1024 x 768	Tobii Fixation Filter	Exp1_Misaki_vs_Shoubou_cb_3.avi	0	0	1024	768	Segment 1	1503	7544	6041					3923	1904-01-01 15:38:16																	7		Fixation	966	268	500
2.2.9999.9999	Zamba	Zamba20121109	Rec 01	2016-11-10	31914	1024 x 768	Tobii Fixation Filter	Exp1_Misaki_vs_Shoubou_cb_3.avi	0	0	1024	768	Segment 1	1503	7544	6041					3939	1904-01-01 15:38:16																	7		Fixation	966	268	500
2.2.9999.9999	Zamba	Zamba20121109	Rec 01	2016-11-10	31914	1024 x 768	Tobii Fixation Filter	Exp1_Misaki_vs_Shoubou_cb_3.avi	0	0	1024	768	Segment 1	1503	7544	6041					3956	1904-01-01 15:38:16																	7		Fixation	966	268	500
2.2.9999.9999	Zamba	Zamba20121109	Rec 01	2016-11-10	31914	1024 x 768	Tobii Fixation Filter	Exp1_Misaki_vs_Shoubou_cb_3.avi	0	0	1024	768	Segment 1	1503	7544	6041					3973	1904-01-01 15:38:16																	7		Fixation	966	268	500
2.2.9999.9999	Zamba	Zamba20121109	Rec 01	2016-11-10	31914	1024 x 768	Tobii Fixation Filter	Exp1_Misaki_vs_Shoubou_cb_3.avi	0	0	1024	768	Segment 1	1503	7544	6041					3989	1904-01-01 15:38:16																	7		Fixation	966	268	500
2.2.9999.9999	Zamba	Zamba20121109	Rec 01	2016-11-10	31914	1024 x 768	Tobii Fixation Filter	Exp1_Misaki_vs_Shoubou_cb_3.avi	0	0	1024	768	Segment 1	1503	7544	6041					4006	1904-01-01 15:38:17																	7		Fixation	966	268	500
2.2.9999.9999	Zamba	Zamba20121109	Rec 01	2016-11-10	31914	1024 x 768	Tobii Fixation Filter	Exp1_Misaki_vs_Shoubou_cb_3.avi	0	0	1024	768	Segment 1	1503	7544	6041					4022	1904-01-01 15:38:17																	7		Fixation	966	268	500
2.2.9999.9999	Zamba	Zamba20121109	Rec 01	2016-11-10	31914	1024 x 768	Tobii Fixation Filter	Exp1_Misaki_vs_Shoubou_cb_3.avi	0	0	1024	768	Segment 1	1503	7544	6041					4039	1904-01-01 15:38:17																	7		Fixation	966	268	500
2.2.9999.9999	Zamba	Zamba20121109	Rec 01	2016-11-10	31914	1024 x 768	Tobii Fixation Filter	Exp1_Misaki_vs_Shoubou_cb_3.avi	0	0	1024	768	Segment 1	1503	7544	6041					4056	1904-01-01 15:38:17																	7		Fixation	966	268	500
2.2.9999.9999	Zamba	Zamba20121109	Rec 01	2016-11-10	31914	1024 x 768	Tobii Fixation Filter	Exp1_Misaki_vs_Shoubou_cb_3.avi	0	0	1024	768	Segment 1	1503	7544	6041					4072	1904-01-01 15:38:17																	7		Fixation	966	268	500
2.2.9999.9999	Zamba	Zamba20121109	Rec 01	2016-11-10	31914	1024 x 768	Tobii Fixation Filter	Exp1_Misaki_vs_Shoubou_cb_3.avi	0	0	1024	768	Segment 1	1503	7544	6041					4089	1904-01-01 15:38:17																	7		Fixation	966	268	500
2.2.9999.9999	Zamba	Zamba20121109	Rec 01	2016-11-10	31914	1024 x 768	Tobii Fixation Filter	Exp1_Misaki_vs_Shoubou_cb_3.avi	0	0	1024	768	Segment 1	1503	7544	6041					4106	1904-01-01 15:38:17																	7		Fixation	966	268	500
2.2.9999.9999	Zamba	Zamba20121109	Rec 01	2016-11-10	31914	1024 x 768	Tobii Fixation Filter	Exp1_Misaki_vs_Shoubou_cb_3.avi	0	0	1024	768	Segment 1	1503	7544	6041					4122	1904-01-01 15:38:17																	7		Fixation	966	268	500
2.2.9999.9999	Zamba	Zamba20121109	Rec 01	2016-11-10	31914	1024 x 768	Tobii Fixation Filter	Exp1_Misaki_vs_Shoubou_cb_3.avi	0	0	1024	768	Segment 1	1503	7544	6041					4139	1904-01-01 15:38:17																	7		Fixation	966	268	500
2.2.9999.9999	Zamba	Zamba20121109	Rec 01	2016-11-10	31914	1024 x 768	Tobii Fixation Filter	Exp1_Misaki_vs_Shoubou_cb_3.avi	0	0	1024	768	Segment 1	1503	7544	6041					4156	1904-01-01 15:38:17																	7		Fixation	966	268	500
2.2.9999.9999	Zamba	Zamba20121109	Rec 01	2016-11-10	31914	1024 x 768	Tobii Fixation Filter	Exp1_Misaki_vs_Shoubou_cb_3.avi	0	0	1024	768	Segment 1	1503	7544	6041					4172	1904-01-01 15:38:17																	7		Fixation	966	268	500
2.2.9999.9999	Zamba	Zamba20121109	Rec 01	2016-11-10	31914	1024 x 768	Tobii Fixation Filter	Exp1_Misaki_vs_Shoubou_cb_3.avi	0	0	1024	768	Segment 1	1503	7544	6041					4189	1904-01-01 15:38:17																	7		Fixation	966	268	500
2.2.9999.9999	Zamba	Zamba20121109	Rec 01	2016-11-10	31914	1024 x 768	Tobii Fixation Filter	Exp1_Misaki_vs_Shoubou_cb_3.avi	0	0	1024	768	Segment 1	1503	7544	6041					4206	1904-01-01 15:38:17																	7		Fixation	966	268	500
2.2.9999.9999	Zamba	Zamba20121109	Rec 01	2016-11-10	31914	1024 x 768	Tobii Fixation Filter	Exp1_Misaki_vs_Shoubou_cb_3.avi	0	0	1024	768	Segment 1	1503	7544	6041					4222	1904-01-01 15:38:17																	7		Fixation	966	268	500
2.2.9999.9999	Zamba	Zamba20121109	Rec 01	2016-11-10	31914	1024 x 768	Tobii Fixation Filter	Exp1_Misaki_vs_Shoubou_cb_3.avi	0	0	1024	768	Segment 1	1503	7544	6041					4239	1904-01-01 15:38:17																	7		Fixation	966	268	500
2.2.9999.9999	Zamba	Zamba20121109	Rec 01	2016-11-10	31914	1024 x 768	Tobii Fixation Filter	Exp1_Misaki_vs_Shoubou_cb_3.avi	0	0	1024	768	Segment 1	1503	7544	6041					4256	1904-01-01 15:38:17																	7		Fixation	966	268	500
2.2.9999.9999	Zamba	Zamba20121109	Rec 01	2016-11-10	31914	1024 x 768	Tobii Fixation Filter	Exp1_Misaki_vs_Shoubou_cb_3.avi	0	0	1024	768	Segment 1	1503	7544	6041					4272	1904-01-01 15:38:17																	7		Fixation	966	268	500
2.2.9999.9999	Zamba	Zamba20121109	Rec 01	2016-11-10	31914	1024 x 768	Tobii Fixation Filter	Exp1_Misaki_vs_Shoubou_cb_3.avi	0	0	1024	768	Segment 1	1503	7544	6041					4289	1904-01-01 15:38:17																	7		Fixation	966	268	500
2.2.9999.9999	Zamba	Zamba20121109	Rec 01	2016-11-10	31914	1024 x 768	Tobii Fixation Filter	Exp1_Misaki_vs_Shoubou_cb_3.avi	0	0	1024	768	Segment 1	1503	7544	6041					4306	1904-01-01 15:38:17																	7		Fixation	966	268	500
2.2.9999.9999	Zamba	Zamba20121109	Rec 01	2016-11-10	31914	1024 x 768	Tobii Fixation Filter	Exp1_Misaki_vs_Shoubou_cb_3.avi	0	0	1024	768	Segment 1	1503	7544	6041					4322	1904-01-01 15:38:17																	7		Fixation	966	268	500
2.2.9999.9999	Zamba	Zamba20121109	Rec 01	2016-11-10	31914	1024 x 768	Tobii Fixation Filter	Exp1_Misaki_vs_Shoubou_cb_3.avi	0	0	1024	768	Segment 1	1503	7544	6041					4339	1904-01-01 15:38:17																	7		Fixation	966	268	500
2.2.9999.9999	Zamba	Zamba20121109	Rec 01	2016-11-10	31914	1024 x 768	Tobii Fixation Filter	Exp1_Misaki_vs_Shoubou_cb_3.avi	0	0	1024	768	Segment 1	1503	7544	6041					4356	1904-01-01 15:38:17																	7		Fixation	966	268	500
2.2.9999.9999	Zamba	Zamba20121109	Rec 01	2016-11-10	31914	1024 x 768	Tobii Fixation Filter	Exp1_Misaki_vs_Shoubou_cb_3.avi	0	0	1024	768	Segment 1	1503	7544	6041					4372	1904-01-01 15:38:17																	7		Fixation	966	268	500
2.2.9999.9999	Zamba	Zamba20121109	Rec 01	2016-11-10	31914	1024 x 768	Tobii Fixation Filter	Exp1_Misaki_vs_Shoubou_cb_3.avi	0	0	1024	768	Segment 1	1503	7544	6041					4389	1904-01-01 15:38:17																	7		Fixation	966	268	500
2.2.9999.9999	Zamba	Zamba20121109	Rec 01	2016-11-10	31914	1024 x 768	Tobii Fixation Filter	Exp1_Misaki_vs_Shoubou_cb_3.avi	0	0	1024	768	Segment 1	1503	7544	6041					4406	1904-01-01 15:38:17																	7		Fixation	966	268	500
2.2.9999.9999	Zamba	Zamba20121109	Rec 01	2016-11-10	31914	1024 x 768	Tobii Fixation Filter	Exp1_Misaki_vs_Shoubou_cb_3.avi	0	0	1024	768	Segment 1	1503	7544	6041					4422	1904-01-01 15:38:17																	7		Fixation	966	268	500
2.2.9999.9999	Zamba	Zamba20121109	Rec 01	2016-11-10	31914	1024 x 768	Tobii Fixation Filter	Exp1_Misaki_vs_Shoubou_cb_3.avi	0	0	1024	768	Segment 1	1503	7544	6041					4439	1904-01-01 15:38:17																	7		Fixation	966	268	500
2.2.9999.9999	Zamba	Zamba20121109	Rec 01	2016-11-10	31914	1024 x 768	Tobii Fixation Filter	Exp1_Misaki_vs_Shoubou_cb_3.avi	0	0	1024	768	Segment 1	1503	7544	6041					4455	1904-01-01 15:38:17																	8		Fixation	150	686	498
2.2.9999.9999	Zamba	Zamba20121109	Rec 01	2016-11-10	31914	1024 x 768	Tobii Fixation Filter	Exp1_Misaki_vs_Shoubou_cb_3.avi	0	0	1024	768	Segment 1	1503	7544	6041					4472	1904-01-01 15:38:17																	8		Fixation	150	686	498
2.2.9999.9999	Zamba	Zamba20121109	Rec 01	2016-11-10	31914	1024 x 768	Tobii Fixation Filter	Exp1_Misaki_vs_Shoubou_cb_3.avi	0	0	1024	768	Segment 1	1503	7544	6041					4489	1904-01-01 15:38:17																	8		Fixation	150	686	498
2.2.9999.9999	Zamba	Zamba20121109	Rec 01	2016-11-10	31914	1024 x 768	Tobii Fixation Filter	Exp1_Misaki_vs_Shoubou_cb_3.avi	0	0	1024	768	Segment 1	1503	7544	6041					4505	1904-01-01 15:38:17																	8		Fixation	150	686	498
2.2.9999.9999	Zamba	Zamba20121109	Rec 01	2016-11-10	31914	1024 x 768	Tobii Fixation Filter	Exp1_Misaki_vs_Shoubou_cb_3.avi	0	0	1024	768	Segment 1	1503	7544	6041					4522	1904-01-01 15:38:17																	8		Fixation	150	686	498
2.2.9999.9999	Zamba	Zamba20121109	Rec 01	2016-11-10	31914	1024 x 768	Tobii Fixation Filter	Exp1_Misaki_vs_Shoubou_cb_3.avi	0	0	1024	768	Segment 1	1503	7544	6041					4539	1904-01-01 15:38:17																	8		Fixation	150	686	498
2.2.9999.9999	Zamba	Zamba20121109	Rec 01	2016-11-10	31914	1024 x 768	Tobii Fixation Filter	Exp1_Misaki_vs_Shoubou_cb_3.avi	0	0	1024	768	Segment 1	1503	7544	6041					4555	1904-01-01 15:38:17																	8		Fixation	150	686	498
2.2.9999.9999	Zamba	Zamba20121109	Rec 01	2016-11-10	31914	1024 x 768	Tobii Fixation Filter	Exp1_Misaki_vs_Shoubou_cb_3.avi	0	0	1024	768	Segment 1	1503	7544	6041					4572	1904-01-01 15:38:17																	8		Fixation	150	686	498
2.2.9999.9999	Zamba	Zamba20121109	Rec 01	2016-11-10	31914	1024 x 768	Tobii Fixation Filter	Exp1_Misaki_vs_Shoubou_cb_3.avi	0	0	1024	768	Segment 1	1503	7544	6041					4589	1904-01-01 15:38:17																	8		Fixation	150	686	498
2.2.9999.9999	Zamba	Zamba20121109	Rec 01	2016-11-10	31914	1024 x 768	Tobii Fixation Filter	Exp1_Misaki_vs_Shoubou_cb_3.avi	0	0	1024	768	Segment 1	1503	7544	6041					4605	1904-01-01 15:38:17																	9		Fixation	300	288	467
2.2.9999.9999	Zamba	Zamba20121109	Rec 01	2016-11-10	31914	1024 x 768	Tobii Fixation Filter	Exp1_Misaki_vs_Shoubou_cb_3.avi	0	0	1024	768	Segment 1	1503	7544	6041					4622	1904-01-01 15:38:17																	9		Fixation	300	288	467
2.2.9999.9999	Zamba	Zamba20121109	Rec 01	2016-11-10	31914	1024 x 768	Tobii Fixation Filter	Exp1_Misaki_vs_Shoubou_cb_3.avi	0	0	1024	768	Segment 1	1503	7544	6041					4639	1904-01-01 15:38:17																	9		Fixation	300	288	467
2.2.9999.9999	Zamba	Zamba20121109	Rec 01	2016-11-10	31914	1024 x 768	Tobii Fixation Filter	Exp1_Misaki_vs_Shoubou_cb_3.avi	0	0	1024	768	Segment 1	1503	7544	6041					4655	1904-01-01 15:38:17																	9		Fixation	300	288	467
2.2.9999.9999	Zamba	Zamba20121109	Rec 01	2016-11-10	31914	1024 x 768	Tobii Fixation Filter	Exp1_Misaki_vs_Shoubou_cb_3.avi	0	0	1024	768	Segment 1	1503	7544	6041					4672	1904-01-01 15:38:17																	9		Fixation	300	288	467
2.2.9999.9999	Zamba	Zamba20121109	Rec 01	2016-11-10	31914	1024 x 768	Tobii Fixation Filter	Exp1_Misaki_vs_Shoubou_cb_3.avi	0	0	1024	768	Segment 1	1503	7544	6041					4689	1904-01-01 15:38:17																	9		Fixation	300	288	467
2.2.9999.9999	Zamba	Zamba20121109	Rec 01	2016-11-10	31914	1024 x 768	Tobii Fixation Filter	Exp1_Misaki_vs_Shoubou_cb_3.avi	0	0	1024	768	Segment 1	1503	7544	6041					4705	1904-01-01 15:38:17																	9		Fixation	300	288	467
2.2.9999.9999	Zamba	Zamba20121109	Rec 01	2016-11-10	31914	1024 x 768	Tobii Fixation Filter	Exp1_Misaki_vs_Shoubou_cb_3.avi	0	0	1024	768	Segment 1	1503	7544	6041					4722	1904-01-01 15:38:17																	9		Fixation	300	288	467
2.2.9999.9999	Zamba	Zamba20121109	Rec 01	2016-11-10	31914	1024 x 768	Tobii Fixation Filter	Exp1_Misaki_vs_Shoubou_cb_3.avi	0	0	1024	768	Segment 1	1503	7544	6041					4739	1904-01-01 15:38:17																	9		Fixation	300	288	467
2.2.9999.9999	Zamba	Zamba20121109	Rec 01	2016-11-10	31914	1024 x 768	Tobii Fixation Filter	Exp1_Misaki_vs_Shoubou_cb_3.avi	0	0	1024	768	Segment 1	1503	7544	6041					4755	1904-01-01 15:38:17																	9		Fixation	300	288	467
2.2.9999.9999	Zamba	Zamba20121109	Rec 01	2016-11-10	31914	1024 x 768	Tobii Fixation Filter	Exp1_Misaki_vs_Shoubou_cb_3.avi	0	0	1024	768	Segment 1	1503	7544	6041					4772	1904-01-01 15:38:17																	9		Fixation	300	288	467
2.2.9999.9999	Zamba	Zamba20121109	Rec 01	2016-11-10	31914	1024 x 768	Tobii Fixation Filter	Exp1_Misaki_vs_Shoubou_cb_3.avi	0	0	1024	768	Segment 1	1503	7544	6041					4789	1904-01-01 15:38:17																	9		Fixation	300	288	467
2.2.9999.9999	Zamba	Zamba20121109	Rec 01	2016-11-10	31914	1024 x 768	Tobii Fixation Filter	Exp1_Misaki_vs_Shoubou_cb_3.avi	0	0	1024	768	Segment 1	1503	7544	6041					4805	1904-01-01 15:38:17																	9		Fixation	300	288	467
2.2.9999.9999	Zamba	Zamba20121109	Rec 01	2016-11-10	31914	1024 x 768	Tobii Fixation Filter	Exp1_Misaki_vs_Shoubou_cb_3.avi	0	0	1024	768	Segment 1	1503	7544	6041					4822	1904-01-01 15:38:17																	9		Fixation	300	288	467
2.2.9999.9999	Zamba	Zamba20121109	Rec 01	2016-11-10	31914	1024 x 768	Tobii Fixation Filter	Exp1_Misaki_vs_Shoubou_cb_3.avi	0	0	1024	768	Segment 1	1503	7544	6041					4839	1904-01-01 15:38:17																	9		Fixation	300	288	467
2.2.9999.9999	Zamba	Zamba20121109	Rec 01	2016-11-10	31914	1024 x 768	Tobii Fixation Filter	Exp1_Misaki_vs_Shoubou_cb_3.avi	0	0	1024	768	Segment 1	1503	7544	6041					4855	1904-01-01 15:38:17																	9		Fixation	300	288	467
2.2.9999.9999	Zamba	Zamba20121109	Rec 01	2016-11-10	31914	1024 x 768	Tobii Fixation Filter	Exp1_Misaki_vs_Shoubou_cb_3.avi	0	0	1024	768	Segment 1	1503	7544	6041					4872	1904-01-01 15:38:17																	9		Fixation	300	288	467
2.2.9999.9999	Zamba	Zamba20121109	Rec 01	2016-11-10	31914	1024 x 768	Tobii Fixation Filter	Exp1_Misaki_vs_Shoubou_cb_3.avi	0	0	1024	768	Segment 1	1503	7544	6041					4889	1904-01-01 15:38:17																	9		Fixation	300	288	467
2.2.9999.9999	Zamba	Zamba20121109	Rec 01	2016-11-10	31914	1024 x 768	Tobii Fixation Filter	Exp1_Misaki_vs_Shoubou_cb_3.avi	0	0	1024	768	Segment 1	1503	7544	6041					4905	1904-01-01 15:38:17																	10		Fixation	100	432	526
2.2.9999.9999	Zamba	Zamba20121109	Rec 01	2016-11-10	31914	1024 x 768	Tobii Fixation Filter	Exp1_Misaki_vs_Shoubou_cb_3.avi	0	0	1024	768	Segment 1	1503	7544	6041					4922	1904-01-01 15:38:17																	10		Fixation	100	432	526
2.2.9999.9999	Zamba	Zamba20121109	Rec 01	2016-11-10	31914	1024 x 768	Tobii Fixation Filter	Exp1_Misaki_vs_Shoubou_cb_3.avi	0	0	1024	768	Segment 1	1503	7544	6041					4939	1904-01-01 15:38:17																	10		Fixation	100	432	526
2.2.9999.9999	Zamba	Zamba20121109	Rec 01	2016-11-10	31914	1024 x 768	Tobii Fixation Filter	Exp1_Misaki_vs_Shoubou_cb_3.avi	0	0	1024	768	Segment 1	1503	7544	6041					4955	1904-01-01 15:38:17																	10		Fixation	100	432	526
2.2.9999.9999	Zamba	Zamba20121109	Rec 01	2016-11-10	31914	1024 x 768	Tobii Fixation Filter	Exp1_Misaki_vs_Shoubou_cb_3.avi	0	0	1024	768	Segment 1	1503	7544	6041					4972	1904-01-01 15:38:17																	10		Fixation	100	432	526
2.2.9999.9999	Zamba	Zamba20121109	Rec 01	2016-11-10	31914	1024 x 768	Tobii Fixation Filter	Exp1_Misaki_vs_Shoubou_cb_3.avi	0	0	1024	768	Segment 1	1503	7544	6041					4988	1904-01-01 15:38:17																	10		Fixation	100	432	526
2.2.9999.9999	Zamba	Zamba20121109	Rec 01	2016-11-10	31914	1024 x 768	Tobii Fixation Filter	Exp1_Misaki_vs_Shoubou_cb_3.avi	0	0	1024	768	Segment 1	1503	7544	6041					5005	1904-01-01 15:38:18																			Unclassified	167
2.2.9999.9999	Zamba	Zamba20121109	Rec 01	2016-11-10	31914	1024 x 768	Tobii Fixation Filter	Exp1_Misaki_vs_Shoubou_cb_3.avi	0	0	1024	768	Segment 1	1503	7544	6041					5022	1904-01-01 15:38:18																			Unclassified	167
2.2.9999.9999	Zamba	Zamba20121109	Rec 01	2016-11-10	31914	1024 x 768	Tobii Fixation Filter	Exp1_Misaki_vs_Shoubou_cb_3.avi	0	0	1024	768	Segment 1	1503	7544	6041					5038	1904-01-01 15:38:18																			Unclassified	167
2.2.9999.9999	Zamba	Zamba20121109	Rec 01	2016-11-10	31914	1024 x 768	Tobii Fixation Filter	Exp1_Misaki_vs_Shoubou_cb_3.avi	0	0	1024	768	Segment 1	1503	7544	6041					5055	1904-01-01 15:38:18																			Unclassified	167
2.2.9999.9999	Zamba	Zamba20121109	Rec 01	2016-11-10	31914	1024 x 768	Tobii Fixation Filter	Exp1_Misaki_vs_Shoubou_cb_3.avi	0	0	1024	768	Segment 1	1503	7544	6041					5072	1904-01-01 15:38:18																			Unclassified	167
2.2.9999.9999	Zamba	Zamba20121109	Rec 01	2016-11-10	31914	1024 x 768	Tobii Fixation Filter	Exp1_Misaki_vs_Shoubou_cb_3.avi	0	0	1024	768	Segment 1	1503	7544	6041					5088	1904-01-01 15:38:18																			Unclassified	167
2.2.9999.9999	Zamba	Zamba20121109	Rec 01	2016-11-10	31914	1024 x 768	Tobii Fixation Filter	Exp1_Misaki_vs_Shoubou_cb_3.avi	0	0	1024	768	Segment 1	1503	7544	6041					5105	1904-01-01 15:38:18																			Unclassified	167
2.2.9999.9999	Zamba	Zamba20121109	Rec 01	2016-11-10	31914	1024 x 768	Tobii Fixation Filter	Exp1_Misaki_vs_Shoubou_cb_3.avi	0	0	1024	768	Segment 1	1503	7544	6041					5122	1904-01-01 15:38:18																			Unclassified	167
2.2.9999.9999	Zamba	Zamba20121109	Rec 01	2016-11-10	31914	1024 x 768	Tobii Fixation Filter	Exp1_Misaki_vs_Shoubou_cb_3.avi	0	0	1024	768	Segment 1	1503	7544	6041					5138	1904-01-01 15:38:18																			Unclassified	167
2.2.9999.9999	Zamba	Zamba20121109	Rec 01	2016-11-10	31914	1024 x 768	Tobii Fixation Filter	Exp1_Misaki_vs_Shoubou_cb_3.avi	0	0	1024	768	Segment 1	1503	7544	6041					5155	1904-01-01 15:38:18																			Unclassified	167
2.2.9999.9999	Zamba	Zamba20121109	Rec 01	2016-11-10	31914	1024 x 768	Tobii Fixation Filter	Exp1_Misaki_vs_Shoubou_cb_3.avi	0	0	1024	768	Segment 1	1503	7544	6041					5172	1904-01-01 15:38:18																	11		Fixation	117
2.2.9999.9999	Zamba	Zamba20121109	Rec 01	2016-11-10	31914	1024 x 768	Tobii Fixation Filter	Exp1_Misaki_vs_Shoubou_cb_3.avi	0	0	1024	768	Segment 1	1503	7544	6041					5188	1904-01-01 15:38:18																	11		Fixation	117
2.2.9999.9999	Zamba	Zamba20121109	Rec 01	2016-11-10	31914	1024 x 768	Tobii Fixation Filter	Exp1_Misaki_vs_Shoubou_cb_3.avi	0	0	1024	768	Segment 1	1503	7544	6041					5205	1904-01-01 15:38:18																	11		Fixation	117
2.2.9999.9999	Zamba	Zamba20121109	Rec 01	2016-11-10	31914	1024 x 768	Tobii Fixation Filter	Exp1_Misaki_vs_Shoubou_cb_3.avi	0	0	1024	768	Segment 1	1503	7544	6041					5222	1904-01-01 15:38:18																	11		Fixation	117
2.2.9999.9999	Zamba	Zamba20121109	Rec 01	2016-11-10	31914	1024 x 768	Tobii Fixation Filter	Exp1_Misaki_vs_Shoubou_cb_3.avi	0	0	1024	768	Segment 1	1503	7544	6041					5238	1904-01-01 15:38:18																	11		Fixation	117
2.2.9999.9999	Zamba	Zamba20121109	Rec 01	2016-11-10	31914	1024 x 768	Tobii Fixation Filter	Exp1_Misaki_vs_Shoubou_cb_3.avi	0	0	1024	768	Segment 1	1503	7544	6041					5255	1904-01-01 15:38:18																	11		Fixation	117
2.2.9999.9999	Zamba	Zamba20121109	Rec 01	2016-11-10	31914	1024 x 768	Tobii Fixation Filter	Exp1_Misaki_vs_Shoubou_cb_3.avi	0	0	1024	768	Segment 1	1503	7544	6041					5272	1904-01-01 15:38:18																	11		Fixation	117
2.2.9999.9999	Zamba	Zamba20121109	Rec 01	2016-11-10	31914	1024 x 768	Tobii Fixation Filter	Exp1_Misaki_vs_Shoubou_cb_3.avi	0	0	1024	768	Segment 1	1503	7544	6041					5288	1904-01-01 15:38:18																	12		Fixation	233
2.2.9999.9999	Zamba	Zamba20121109	Rec 01	2016-11-10	31914	1024 x 768	Tobii Fixation Filter	Exp1_Misaki_vs_Shoubou_cb_3.avi	0	0	1024	768	Segment 1	1503	7544	6041					5305	1904-01-01 15:38:18																	12		Fixation	233
2.2.9999.9999	Zamba	Zamba20121109	Rec 01	2016-11-10	31914	1024 x 768	Tobii Fixation Filter	Exp1_Misaki_vs_Shoubou_cb_3.avi	0	0	1024	768	Segment 1	1503	7544	6041					5322	1904-01-01 15:38:18																	12		Fixation	233
2.2.9999.9999	Zamba	Zamba20121109	Rec 01	2016-11-10	31914	1024 x 768	Tobii Fixation Filter	Exp1_Misaki_vs_Shoubou_cb_3.avi	0	0	1024	768	Segment 1	1503	7544	6041					5338	1904-01-01 15:38:18																	12		Fixation	233
2.2.9999.9999	Zamba	Zamba20121109	Rec 01	2016-11-10	31914	1024 x 768	Tobii Fixation Filter	Exp1_Misaki_vs_Shoubou_cb_3.avi	0	0	1024	768	Segment 1	1503	7544	6041					5355	1904-01-01 15:38:18																	12		Fixation	233
2.2.9999.9999	Zamba	Zamba20121109	Rec 01	2016-11-10	31914	1024 x 768	Tobii Fixation Filter	Exp1_Misaki_vs_Shoubou_cb_3.avi	0	0	1024	768	Segment 1	1503	7544	6041					5372	1904-01-01 15:38:18																	12		Fixation	233
2.2.9999.9999	Zamba	Zamba20121109	Rec 01	2016-11-10	31914	1024 x 768	Tobii Fixation Filter	Exp1_Misaki_vs_Shoubou_cb_3.avi	0	0	1024	768	Segment 1	1503	7544	6041					5388	1904-01-01 15:38:18																	12		Fixation	233
2.2.9999.9999	Zamba	Zamba20121109	Rec 01	2016-11-10	31914	1024 x 768	Tobii Fixation Filter	Exp1_Misaki_vs_Shoubou_cb_3.avi	0	0	1024	768	Segment 1	1503	7544	6041					5405	1904-01-01 15:38:18																	12		Fixation	233
[truncated: 9,989 more rows]
[truncated: 93 more columns]

## Sheet: Fixation_Length
Participant	Ex1_Fam-RFixation_Length	Ex1_Nov-LFixation_Length		Familiarity	Half	Novelty		%					Ex4_Nov-RFixation_Length	Ex4_NHalf-LFixation_Length		%				w/o chimp4	Novel	Novel+Novel
[truncated: 98 more rows]

## Sheet: Fixation_Count
Participant	Ex1_Fam-RFixation_Count	Ex1_Nov-LFixation_Count		Familiarity	Half	Novelty		%					Ex4_Nov-RFixation_Length	Ex4_NHalf-LFixation_Length		%				w/o chimp4	Novel	Novel+Novel
[truncated: 125 more rows]

[truncated: 1 more sheets: Saccade_Length]
